# Supplementary material for: (Sialyl)Lewis Antigen Expression on Glycosphingolipids, N-, and O-Glycans in Colorectal Cancer Cell Lines is Linked to a Colon-Like Differentiation Program
Source: Mol Cell Proteomics. 2024 Apr 25;23(6):100776. doi: 10.1016/j.mcpro.2024.100776 (PMC11128521; doi:10.1016/j.mcpro.2024.100776)
Supplement: Supplemental Tables S1–S9 [file mmc1.xlsx]

## Sheet: TOC 
Table of Content Supplementary Tables
Table S1.
	Characteristics, sources and cell culture conditions of cell lines used in this study, information about the cell lines was obtained from ATCC and referenced literature1,2. All cells were cultured with 10% FBS and 1% antibiotics (Streptomycin and Penicillin).
Table S2
	Relative abundances (%) of N-glycans in each sample. N-glycan isomers are labeled with their its monosaccharide composition, with a letter indicating different isomers a-d. H = hexose; N = N-acetylhexosamine; F = deoxyhexose; S = N-acetylneuraminic acid; P = phosphate; Su = sulfate. 1 Note: Sialic acids in α-2,3 linkage are tilted downward, α-2,6-linked sialic acids are tilted upward, sialic acid…
Table S3.
	Overview of individual O-glycans in colorectal cancer cell lines, with their retention time (min), relative abundances per cell line, standard deviation and relative standard deviation (CV).1 H = hexose; N = N-acetylhexosamine; F = deoxyhexose; S = N-acetylneuraminic acid; Su = Sulfate. Linkages are specified and in the case of ambguity no linkages are provided.
Table S4.
	Relative abundances (%) of O-glycans in each sample.1
Table S5.
	Relative quantification (%) of each GSL glycan in each CRC cell line.1
Table S6.
	Relative quantification of glycosylation features on N-, O- and GSLs glycans in CRC cell lines (Figure 1).
Table S7.
	The average of relative quantification of glycosylation features on N-, O- and GSLs glycans in CRC cell line classifications (Figure 2).
Table S8.
	The correlation of glycosylation features on N-, O- and GSLs glycans and relevant GTs1 in CRC cell lines as well as correlation value and p value (Figure 3).
Table S9.
	The correlation of TFs1 with GTs and glycosylation features on N-, O- and GSLs glycans in CRC cell lines as well as the corresponding correlation value and p-value (Figure 4).

## Sheet: T.S1
Table S1. Characteristics, sources and cell culture conditions of cell lines used in this study, information about the cell lines was obtained from ATCC and referenced literature1,2. All cells were cultured with 10% FBS and 1% antibiotics (Streptomycin and Penicillin).
Cell line name	Growth medium	Provided by	Cell_type	Tissue_location	Tumour_type	Staging	Tumour_site	Grade	Differentiation	CMS1	Gene expression2	Culture_ properties	MSI/MSS$
C10	RPMI-1640	Department of Surgery (LUMC)	Colon epithelial	descending colon	Adenocarcinoma	2	Primary	grade II	mod-well	4		adherent	MSS
Caco-2	RPMI-1640	Department of Surgery (LUMC)	Colon epithelial	Colon	Carinoma	2	Primary	grade II	well	4	undiff	adherent	MSS
Colo320	RPMI-1640	Department of Surgery (LUMC)	Colon epithelial	Colon sigmoid	Adenocarcinoma	3	Primary		undifferentiated			loosely adherent	MSS
DLD-1	RPMI-1640	Department of Surgery (LUMC)	Colon epithelial	Colon sigmoid	Adenocarcinoma	3	Primary	grade III	mod-poorly		undiff	adherent	MSI
HCT116	RPMI-1640	Department of Surgery (LUMC)	Colon epithelial	Colon proximal	Carcinoma	4	Primary	grade IV	poorly	4	undiff	adherent	MSI
HCT15	RPMI-1640	Department of Surgery (LUMC)	Colon epithelial	Colon sigmoid	Adenocarcinoma	3	Primary				undiff		MSI
HCT8	RPMI-1640	Department of Surgery (LUMC)	Colon epithelial	Colon ileocecal	Adenocarcinoma	3				4		adherent	MSI
HT29	RPMI-1640	Department of Surgery (LUMC)	Colon epithelial	Colon	Adenocarcinoma	3	Primary	grade I	well	3	colon-like	adherent	MSS
LOVO	RPMI-1640	Department of Surgery (LUMC)	Colon epithelial	Colon	Adenocarcinoma	3	Lymph node metastasis	grade IV		1	undiff	adherent	MSI
LS174T	DMEM	Department of Molecullar Cell Biology and Immunology (Amsterdam UMC)	Colon epithelial	Colon	Adenocarcinoma	2	Primary	grade I	well	3	colon-like	adherent	MSI
LS180	RPMI-1640	Department of Cell and Chemical Biology(LUMC)	Colon epithelial	Colon	Adenocarcinoma	2	Primary	grade II	mod-well	3	colon-like	adherent	MSI
LS411N	RPMI-1640	Department of Surgery (LUMC)	Colon epithelial	Colon cecum	Cecal carcinoma	2	Primary	grade IV	poorly			adherent	MSI
RKO	RPMI-1640	Department of Cell and Chemical Biology (LUMC)	Colon epithelial	Colon	Carcinoma			grade IV	poorly		undiff	adherent	MSI
SW1116	RPMI-1640	Department of Surgery (LUMC)	Colon epithelial	Colon	Adenocarcinoma	1	Primary		well	2	colon-like	adherent	MSS
SW1398	DMEM	Department of Molecullar Cell Biology and Immunology (Amsterdam UMC)	Colon epithelial	Colon	Adenocarcinoma	NA	NA	NA	NA	NA	NA	NA	NA
SW1463	RPMI-1640	Department of Surgery (LUMC)	Colon epithelial	Rectum	Adenocarcinoma	3	Primary	grade II-III		2	colon-like	adherent	MSS
SW48	RPMI-1640	Department of Surgery (LUMC)	Colon epithelial	Transversum	Adenocarcinoma	3	Primary	grade IV	poorly		undiff	adherent	MSI
SW480	RPMI-1640	Department of Surgery (LUMC)	Colon epithelial	Colon	Adenocarcinoma	2	Primary	grade III-IV	moderately	4	undiff	adherent	MSS
SW620	RPMI-1640	Department of Surgery (LUMC)	Colon epithelial	Colon	Adenocarcinoma	3	Lymph node metastasis	grade IV	poorly	4	undiff	adherent	MSS
SW948	DMEM	Department of Molecullar Cell Biology and Immunology (Amsterdam UMC)	Colon epithelial	Colon	Adenocarcinoma	3	Primary	grade III	moderately	3	colon-like	adherent	MSS
WiDr	RPMI-1640	Department of Surgery (LUMC)	Colon epithelial	Colon rectosigmoid	Adenocarcinoma		Primary			3	colon-like	adherent	MSS
1 Sveen A, Bruun J, Eide PW, Eilertsen IA, Ramirez L, Murumagi A, et al. Colorectal cancer consensus molecular subtypes translated to preclinical models uncover potentially targetable cancer cell dependencies. Clin Cancer Res. 2018;24:794–806.
2 Berg KCG, Eide PW, Eilertsen IA, Johannessen B, Bruun J, Danielsen SA, et al. Multi-omics of 34 colorectal cancer cell lines - a resource for biomedical studies. Mol Cancer. BioMed Central; 2017;16:116.
$ Microsatellite instable/ Microstatellite stable

## Sheet: T.S2
Table S2. Relative abundances (%) of N-glycans in each sample. N-glycan isomers are labeled with their its monosaccharide composition, with a letter indicating different isomers a-d. H = hexose; N = N-acetylhexosamine; F = deoxyhexose; S = N-acetylneuraminic acid; P = phosphate; Su = sulfate. 1 Note: Sialic acids in α-2,3 linkage are tilted downward, α-2,6-linked sialic acids are tilted upward, s…
Number	Composition		Theoretical		Retention time	Paucimannose (Man1-4GlcNAc2Fuc0-1)	Oligomannose(M5-M9)	Complex	Hybrid	Bisection	Monoantennary	Biantennary	Triantennary	Tetraantennary	Galactosylation	Fucosylation	Core fucosylation	Antenna fucosylation	Sialylation	α2-3 sialylation	α2-6 sialylation	Sulfation	Phosphorylation	LacdiNAc	Fucosylated LacdiNAc (LDNF)	LacNAc repeat	Antigens	Caco2	DLD-1	HCT15	HCT116	RKO	SW48	SW480	SW620	SW1116	SW948	LOVO	LS174T	SW1463	LS180	WiDr	Colo320	LS411N	SW1398	C10	HT29	HCT8
			[M-H]-	[M-H]2-
1	H2N2		749.28		42.3	X																											0.751458
2	H2N2F1		895.34		50	X										X	X											3.94524		0.867614		2.71603	3.66829	1.18075	1.59668	0.834457	1.55557	1.02038	2.05112	1.03383	3.28078	0.541677	1.66596	1.57682	0.83423	2.01932	0.684741	0.623365
3	H3N2		911.34		47.9	X																						0.6078	1.39443	0.593633	0.78472		1.42047	1.61325	1.15779	0.700334	0.639393	0.593663	0.712126	0.289245	0.975971		0.550575	0.540617	1.28873	0.410346	0.615024	0.290407
4	H3N2F1		1057.39		56.5	X										X	X											2.39563		2.51447		3.0695	8.12962	4.79913	3.86545	2.44149	1.425	3.15466	3.72762	1.96567	3.01317	2.61782	2.44757	3.33603	6.49493	1.43248	2.22909	2.73254
5	H4N2a		1073.39		38.9	X																						0.246336					0.262146						0.23756	0.315491	0.308655					0.168894
6	H4N2b		1073.39		45.2	X																						0.222508	0.350553	0.33774			0.596661	0.913168	0.373314	0.71839	0.400793	0.275547	0.36512	0.157347	0.624685		0.202821	0.256467	0.265626	0.206967		0.146491
7	H4N2F1		1219.45		53.8	X										X	X																0.255791	0.306872										0.177226
8	H5N2a		1235.44		36.6		X																					0.134153						0.256824		0.339348			0.162065		0.385083					0.12287
9	H5N2b		1235.44		49.7		X																					2.31449	2.90418	1.95746	1.90785	1.17918	2.52925	3.0449	2.10192	3.7554	3.20342	2.04815	2.82002	1.06959	2.61862	2.26393	2.605	3.21243	1.84955	1.17629	2.10088	2.73936
10	H5N2P1		1315.41		30.4		X																X					0.103514					0.089285	0.102119		0.0461012
11	H5N2F1		1381.5		59		X									X	X																			0.112563
12	H6N2a		1397.49	698.245	41.5		X																					9.15215	8.97793	15.6033	8.20464	9.76944	9.09966	12.2189	11.8501	12.38	11.956	14.4327	13.5603	12.6469	12.876	16.6173	8.4869	11.2618	12.3094	11.6362	17.0958	8.59334
13	H6N2b		1397.49	698.245	43.5		X																					0.742245	0.652011					0.704736		0.98362				1.18761				1.92001	0.740631			0.705305
14	H6N2P1a		1477.46	738.23	34.9		X																X					2.40681	0.94207	0.900617	0.775843	1.42697	1.60931	1.4712	0.994616	0.525712	1.3792		0.206815		0.688204	0.740745	0.837795	1.42071	0.468187	1.4206	0.705887	0.885239
15	H6N2P1b		1477.46	738.23	38		X																X					1.39232	1.8392	0.675003	1.07208	1.30305	0.46097	1.50312	0.825473		1.03638		0.200252		0.208459	1.12725	0.744837	0.688498	1.14389	0.316696	0.820023	0.636156
16	H7N2a		1559.54	779.27	39.5		X																					7.69542	5.54871	9.89034	5.5428	9.71885	7.93804	8.38513	8.05506	11.5208	7.72657	11.4218	10.8572	14.6519	10.2804	10.0543	6.18111	8.04989	10.2641	7.74979	11.9775	7.62563
17	H7N2b		1559.54	779.27	41.3		X																					3.38854	3.13517	3.44165	1.80672	3.69622	3.44526	3.423	3.22902	5.13754	2.55564	5.05057	4.15807	4.00051	4.76777	3.58333	3.24255	3.5851	2.98695	4.71553	4	5.19871
18	H6N2F1P1		1623.52	811.26	45.1		X									X	X						X					0.663596		0.582576		1.05168	0.270306	0.512858	0.829282							0.572077	0.929062		0.4748	0.386144	0.305069	0.714516
19	H7N2P1		1639.5	819.25	34.7		X																X					2.76414	2.6404	2.88998	2.53189	3.05572	1.98311	3.44439	3.35473	2.23554	2.32582	1.08583	0.655678		1.63541	2.82532	1.98705	3.22334	2.32989	2.46967	2.40641	3.9701
20	H7N2P2		1719.48	859.24	29.3		X																X*2					1.97406	1.84396	0.974381	2.20051	2.18067	0.894014	2.0271	2.03322	0.712639			0.464297		0.670983	1.9891	1.03224	1.54726	2.08477	1.25253	1.68652	1.45847
21	H8N2		1721.6	860.3	39.7		X																					27.8397	21.2491	28.1498	19.9628	25.9975	22.676	19.2016	23.7945	24.4666	26.1392	24.9801	23.2279	22.4835	20.0102	28.6515	24.409	20.9827	22.1044	16.8954	27.0145	25.5603
22	H8N2P1		1801.57	900.285	35.9		X																X						0.47748	0.719594	0.25589	0.952987	0.352719	0.538247	0.601194		0.527397	0.324769			0.213845		0.452247	0.494306	0.544666	0.390218	0.464708	0.655073
23	H8N2P2		1881.53	940.265	30		X																X*2													0.111877
24	H9N2		1883.64	941.32	40.2		X																					13.4189	19.0479	20.9461	18.0745	24.3005	22.4971	17.0882	22.1178	17.5672	23.0466	21.6873	16.87	12.5648	15.242	16.5575	18.8603	15.5968	15.5057	13.8513	17.6165	21.0901
25	H9N2P1		1963.62	981.31	35.9		X																X							0.307832						0.0817771				0.216401
26	H10N2		2045.7	1022.35	42.6		X																					1.49134	1.78567	2.00333	0.60919	2.93614	2.46807	1.79846	1.3791	1.5426	2.36169	1.24259	2.21388	0.727617	1.74013	1.23629	2.69769	0.653624	1.56556	1.17167	1.15565	1.46113
27	H10N2P1		2125.66	1062.33	34.5		X																X					0.384943	0.244223	0.495338	0.184779		0.334293	0.231471		0.447304	0.463109	0.391407	0.301435	0.331523	0.185549		0.208299	0.418873	0.226526	0.32752	0.298641	0.250718
28	H3N3		1114.42		39.6			X		X																										0.238056
29	H3N3F1		1260.47		46.7			X			X					X	X											0.182753																0.170207
30	H4N3		1276.47		53.9			X			X				X														0.215118
31	H4N3F1		1422.53		62.2			X			X				X	X	X																0.697412	0.426455					0.465796
32	H4N3S1a		1567.56	783.28	42.9			X			X				X				X		X										1.87802										0.859773			1.25263
33	H4N3S1b		1567.56	783.28	52.2			X			X				X				X	X									0.396331		0.360012
34	H4N3S1c		1567.56	783.28	61.6			X			X				X				X										0.46719
35	H4N3F1S1a		1713.62	856.31	49.4			X			X				X	X	X		X		X											1.01703			1.23566	0.422452		0.75422	2.26724	0.579935	3.52727		1.17604	5.30065	1.10882	1.77289
36	H4N3F1S1b		1713.62	856.31	58.5			X			X				X	X	X		X		X												0.712796							0.303243	0.202833			0.30054		0.289876
37	H4N3F1S1c		1713.62	856.31	64			X			X				X	X	X		X	X													0.562728
38	H4N3F1S1d		1713.62	856.31	67.2			X			X				X	X	X		X	X										0.42861			0.484137							0.332541						0.204141	0.27146
39	H3N4F1S1		1754.65	876.825	48.3			X			X				X	X	X		X					X																	0.24078					0.638967
40	H5N4F1c		1787.66	893.33	61.5			X			X				X*2	X	X									X							0.354687						0.250336						0.413664
41	H4N3F2S1b		1859.68	929.34	60.5			X			X				X	X*2	X	X	X								Sialyl Lewis A/X												0.298868
42	H3N4F1b		1463.56	731.28	48.9			X				X				X	X											0.573581		0.589777			0.377591	0.359159		0.156602		0.658175	1.15715		0.458694		0.681764	0.32937	0.288406	0.420012		0.755596
43	H3N5		1520.56	759.78	31.8			X		X		X																0.19169
44	H4N4F1a		1625.6	812.3	39.1			X				X			X	X	X											0.229728						0.274301				0.523169			0.183213						0.357125
45	H4N4F1b		1625.6	812.3	50.5			X				X			X	X	X											0.389202					0.248498	0.911795	0.772229			0.304089	0.274953
46	H5N4b		1641.6	820.3	36.2			X				X			X*2													0.830744						0.856695	0.859122	1.68657	1.1171
47	H5N4c		1641.6	820.3	47.9			X				X			X*2														2.74659		1.60847		0.356238	0.296833				0.347906	0.270602						0.978072
48	H3N5F1		1666.63	832.815	47.5			X					X			X	X																0.614253					0.328448	0.476126		0.216853			0.495348
49	H4N5		1682.62	840.81	35.9			X		X		X			X													0.626165						0.441498		0.693153		0.275396
50	H4N4S1		1770.64	884.82	44.2			X				X			X				X		X										0.652462												0.326749
51	H5N4F1b		1787.66	893.33	53			X				X			X*2	X	X											0.303743					0.918087	0.55497				0.665683	0.588766	0.251469	0.196197		0.301226		0.631882	0.838218		1.28932
52	H5N4Su2		1801.51	900.255	51.2			X				X			X*2							X*2							0.246608
53	H4N5F1		1828.68	913.84	33.8			X		X		X			X	X		X									Lewis A/X									0.252158
54	H5N5		1844.68	921.84	38.4			X		X		X			X*2													0.992183						0.372747		0.458161											0.552517
55	H4N4F1S1		1916.7	957.85	50.2			X				X			X	X	X		X		X																		0.491232				0.687827			0.621969
56	H5N4S1a		1932.68	965.84	46.6			X				X			X*2				X		X							0.345602	1.72883		14.3715	0.824854		0.438273	0.655998	0.303981	0.542258	0.713866	1.09685	1.27511	1.20794	1.4083	1.9465	0.935876	1.82295	2.14573	0.375747
57	H5N4S1b		1932.68	965.84	56.2			X				X			X*2				X	X									2.58717		2.36943									0.639288			0.408857			0.440758	0.373967	0.303211
58	H5N4F2		1933.72	966.36	51.1			X				X			X*2	X*2	X	X									Lewis A/X												0.449718						0.45933
59	H4N5S1a		1973.72	986.36	45.5			X				X			X				X					X							0.742442
60	H4N5S1b		1973.72	986.36	48.3			X				X			X				X					X							0.40522
61	H5N5F1a		1990.74	994.87	43.4			X		X		X			X*2	X	X											1.91391						0.806779	0.764069		0.527547										0.378262	0.73438
62	H5N5F1b		1990.74	994.87	46.2			X		X		X			X*2	X		X									H antigen	0.699227								0.127509											0.282096	0.253437
63	H6N5a		2006.73	1002.87	49.2			X					X		X*3																0.296338
64	H6N5b		2006.73	1002.87	54.1			X					X		X*3														0.771647																0.303675
65	H6N5c		2006.73	1002.87	59.1			X				X			X*3											X			0.250905																0.202542
66	H5N4S1Su1		2012.65	1005.83	56.8			X				X			X*2				X			X							0.886239
67	H5N4F1S1a		2078.74	1038.87	44.9			X				X			X*2	X		X	X		X						Lewis A/X											0.347118	0.910151		1.35065	0.506536			0.561552
68	H5N4F1S1b		2078.74	1038.87	52.2			X				X			X*2	X	X		X		X							0.227753				1.61784		0.359797	0.717814	0.399389		1.07908	1.33999	2.90607	1.5545	1.01318	4.47789	1.63021	1.33747	7.33751		0.326959
69	H5N4F1S1c		2078.74	1038.87	60			X				X			X*2	X	X		X																					1.38567			0.681282			1.01235		0.477616
70	H5N4F3		2079.77	1039.38	62.6			X				X			X*2	X*3	X	X*2									Lewis A/X H antigen																					0.282669
71	H4N5F1S1		2119.78	1059.39	37.5			X		X		X			X	X		X	X								Sialyl Lewis A/X									0.217245
72	H5N5S1a		2135.78	1067.39	39			X		X		X			X*2				X															0.153449		0.289554
73	H5N5S1b		2135.78	1067.39	44			X		X		X			X*2				X																												0.449712
74	H5N5F2		2136.8	1067.9	49.5			X		X		X			X*2	X*2	X	X									Lewis A/X	0.592609																				0.305192
75	H6N5F1a		2152.8	1075.9	55.8			X					X		X*3	X	X																0.317304												0.212489
76	H6N5F1b		2152.8	1075.9	60.1			X					X		X*3	X	X																0.196063					0.350483	0.148879						0.289177	0.770375		0.101747
77	H6N5F1c		2152.79	1075.89	65.3			X				X			X*3	X	X									X							0.177023
78	H5N4F1S1Su1a		2158.71	1078.86	54.2			X				X			X*2	X	X		X			X																						0.326616
79	H5N4F1S1Su1b		2158.71	1078.86	55.1			X				X			X*2	X	X		X			X																						0.399308
80	H3N6F3		2161.83	1080.41	50			X				X				X*3	X	X*2						X*2	X*2													0.162297
81	H5N4S2a		2223.78	1111.39	46.9			X				X			X*2				X*2		X*2									0.602381	1.05229									0.274012			0.635178	0.468985	0.288906	0.309898
82	H5N4S2b		2223.78	1111.39	54.1			X				X			X*2				X*2	X	X							0.224153	0.543281	0.596131	2.58364							0.198291	0.340069	1.10489			0.89858	0.29614		0.91574	0.152526
83	H5N4S2c		2223.79	1111.39	58.1			X				X			X*2				X*2	X	X
84	H5N4S2d		2223.78	1111.39	61.5			X				X			X*2				X*2	X*2									3.83489		0.672806									1.19901			0.259448			0.42994	0.297684	0.208336
85	H5N4F2S1a		2224.8	1111.9	50.4			X				X			X*2	X*2	X	X	X								Lewis A/X									0.644008		0.34994	1.66163		2.09777	1.1291		0.618854	0.861964
86	H5N4F2S1b		2224.81	1111.9	57.1			X				X			X*2	X*2	X	X	X								Lewis A/X							0.190705
87	H5N5F1S1a		2281.82	1140.41	43.4			X		X		X			X*2	X	X		X		X							0.3418
88	H6N5S1a		2297.83	1148.41	48.7			X					X		X*3				X												0.611725														0.255995
89	H6N5S1b		2297.83	1148.41	52			X				X			X*3				X							X					0.444068														0.25579
90	H6N5S1c		2297.83	1148.41	57.8			X				X			X*3				X							X			0.2264
91	H3N6F2S1		2306.86	1152.93	50.3			X				X				X*2	X	X	X					X*2	X													0.18791
92	H5N4F1S2a		2369.84	1184.42	51.6			X				X			X*2	X	X		X*2		X*2																			0.900771			1.28863	0.980838		1.04926
93	H5N4F1S2b		2369.84	1184.42	58.8			X				X			X*2	X	X		X*2	X	X																			5.71545		0.265605	2.40564	0.295246		2.12078
94	H5N4F1S2c		2369.84	1184.42	62.2			X				X			X*2	X	X		X*2	X	X
95	H5N4F1S2d		2369.84	1184.42	65.9			X				X			X*2	X	X		X*2	X*2										0.192644										3.81617			0.394805			0.559805		0.41149
96	H5N4F1S2e		2369.85	1184.42	71			X				X			X*2	X			X*2
97	H5N4F5		2371.89	1185.45	56.05			X						X	X*4																														0.42465
98	H4N5F1S2		2410.86	1204.93	57.9			X				X			X	X			X*2					X																						0.41356
99	H5N5S2		2426.87	1212.93	52.6			X		X		X			X*2				X*2																												0.217356
100	H6N5F1S1a		2443.88	1221.44	53.4			X				X			X*3	X	X		X							X													0.146362				0.356944	0.222036
101	H6N5F1S1b		2443.88	1221.44	57.3			X				X			X*3	X	X		X							X																				0.542867
102	H5N4F2S2a		2515.9	1257.45	53.8			X				X			X*2	X*2	X	X	X*2								Sialyl Lewis A/X														0.235344
103	H7N6F1		2517.92	1258.46	61.1			X						X	X*4	X	X																0.321798					0.298374							0.490123
104	H5N5F1S2b		2572.92	1285.96	56.6			X		X		X			X*2	X	X		X*2
105	H6N5S2a		2588.92	1293.96	55.6			X				X			X*3				X*2												0.198402
106	H6N5S2b		2588.92	1293.96	58.9			X				X			X*3				X*2										0.316726																	0.168612
107	H6N5F1S2a		2734.98	1366.99	60.5			X					X		X*3	X			X*2																											0.576166
108	H6N5F1S2b		2734.98	1366.99	62.4			X					X		X*3	X			X*2																											0.147967
109	H6N5F1S2c		#VALUE!	1366,99	65.1			X					X		X*3	X			X*2																											0.17259
110	H3N4F1a		1463.56	731.28	47.2			X		X	X					X	X											0.50872						0.689245	0.537063	0.247154
111	H5N3F1a		1584.58	791.79	38.9				X						X	X		X									Lewis A/X	0.222599									0.677	0.355245	0.444955		0.439348				0.512626		0.608378	0.332586
112	H5N3F1b		1584.58	791.79	47.7				X						X	X	X																0.397365	0.597295				0.433925			0.256893					0.398418		0.639994
113	H6N3		1600.56	799.78	44.8				X						X													0.955182	5.22378	0.877107	1.83783		1.04219	2.11488	0.824623	1.05715	2.06316	1.40089	0.65325	0.167149	0.775685	1.01529	0.329652	0.711431	1.18258	0.648963	1.42796	2.55815
114	H5N4a		1641.6	820.3	32.6				X	X																		0.212497						0.234109	0.423901	0.469447
115	H5N4d		1641.6	820.3	55.1				X						X
116	H6N3P1		1680.53	839.765	32.2				X						X								X					0.276662
117	H6N3Su1		1680.53	839.765	37.5				X						X							X						0.651895	0.544529	1.28255	0.387455	0.791243		0.404717	0.497364	0.976164	0.910761	0.572844	0.372782	0.980976	0.629567	0.873019	0.572088	0.705024	0.451045	0.899933	0.810267	0.660961
118	H5N3S1a		1729.6	864.3	41.6				X						X				X		X										1.81981													1.50794
119	H5N3S1b		1729.6	864.3	51.3				X						X				X	X								0.180103	1.56589		0.682012									0.604955			0.254881			0.240538	0.609325
120	H5N3F2		1730.64	864.82	44.2				X						X	X*2	X	X									Lewis A/X										0.842246				0.574523							0.340163
121	H6N3F1a		1746.62	872.81	44.3				X						X	X		X									Lewis A/X										1.89427		1.04433		1.05189				0.89072
122	H6N3F1b		1746.62	872.81	50.9				X						X	X		X									H antigen	0.325683		0.49312				0.666644														1.71744
123	H6N3F1c		1746.62	872.81	52.6				X						X	X	X																	0.29734				0.146447								0.399223
124	H5N4F1a		1787.66	893.33	42.7				X	X					X	X	X											0.727275						0.792136	1.20731		1.51669		0.310491			0.582949			0.375671
125	H6N4a		1803.65	901.325	33.9				X						X													0.487837								0.519823
126	H6N4b		1803.65	901.325	38.6				X						X													1.07408						0.935717	0.877074	1.14027	0.667414
127	H7N3Su1		1842.54	920.77	37.6				X						X							X							0.225226								0.587976	0.348652	0.244073							0.288951		0.339042
128	H5N3F1S1a		1875.66	937.33	47				X						X	X	X		X		X											0.655534			0.669227	0.384683		0.317032	0.288726	0.722904	1.30612		1.04829	1.10673	0.207114	1.42166
129	H5N3F1S1b		1875.66	937.33	56.5				X						X	X	X		X	X																		0.181493		0.80902			0.293556			0.408904		0.243984
130	H6N3S1a		1891.66	945.33	44.3				X						X				X		X							0.505512	0.494154		2.01275	0.762662		0.588369	1.37284	1.8373		0.584102	0.703108	0.797287	2.07548	2.78015	1.50117	2.37684	1.32569	1.71757
131	H6N3S1b		1891.66	945.33	53.9				X						X				X	X								0.281245	2.17936		0.43105					0.134709	0.409649			0.516378		0.675546	0.36598			0.33267	1.01662	0.701919
132	H6N3F2		1892.69	945.845	48.8				X						X	X*2		X*2									Lewis B/Y							0.453556			0.469333		0.219484		0.37572						0.342112	0.786121
133	H6N4F1a		1949.71	974.355	34.2				X	X					X	X		X									Lewis A/X									0.145657
134	H6N4F1b		1949.71	974.355	44.3				X	X					X	X	X											0.979127					0.223505	0.636137
135	H8N3Su1		2004.64	1001.82	37.2				X						X							X						0.662945	0.642711	1.08683	0.259748	0.976409	0.266497	0.38097	0.426467	0.537533	1.03285	0.405488	0.292584	0.716651	0.293539	0.372207	0.521132	0.420096	0.384514	0.495468	0.299829	0.892727
136	H6N3F1S1		2037.73	1018.37	50.6				X						X	X	X		X																						0.16353		0.644831			0.727299
137	H7N3S1		2053.72	1026.36	50.2				X						X				X																					0.359166
138	H7N3S1P1a		2133.69	1066.35	37.3				X						X				X				X								0.408313													0.206645
139	H7N3S1P1b		2133.69	1066.35	45.4				X						X				X				X						0.873423
																												100	100	100	100	100	100	100	100	100	100	100	100	100	100	100	100	100	100	100	100	100
1. Wang, D.; Kuzyk, V.; Madunic, K.; Zhang, T.; Mayboroda, O. A.; Wuhrer, M.; Lageveen-Kammeijer, G. S. M., In-Depth Analysis of the N-Glycome of Colorectal Cancer Cell Lines. Int J Mol Sci 2023, 24 (5).
																											Paucimannose	7.41752	1.74498	4.31346	0.78472	5.78553	15.0844	8.81317	6.99323	4.69467	4.02076	5.04425	7.09355	3.76159	8.20326	3.15949	4.86693	5.88716	8.88352	4.238	3.52886	3.79281
																											Oligomannose	75.8663	71.288	89.5374	63.1295	87.5689	76.6474	75.9523	81.166	81.9666	82.721	82.6652	75.698	69.8803	71.5226	86.2186	72.6741	73.0553	74.5991	63.8824	87.6482	81.5441
																											Complex	9.17356	15.2179	2.40954	28.2468	3.45973	6.33861	7.1327	5.54195	6.13599	2.1869	7.54444	12.6347	20.6836	12.3318	4.32272	16.9274	14.0229	11.1875	23.9	3.70845	5.44995
																											Hybrid	7.54264	11.7491	3.73961	7.83897	3.18585	1.92956	8.10187	6.29881	7.20275	11.0713	4.74611	4.57378	5.67448	7.94229	6.29916	5.53158	7.0347	5.32996	7.9796	5.11449	9.21309
																											Bisection	7.7852	0	0	0	0	0.223505	4.1261	2.93234	3.13809	2.04424	0.275396	0.310491	0	0	0.582949	0	0	0.375671	0	1.87994	1.29301
																											Monoantennary	0.691473	1.07864	0.42861	2.23803	1.01703	2.81176	1.1157	1.77272	0.669606	0	0.75422	3.28224	1.21572	4.83065	0	1.17604	7.02403	1.52249	2.90588	0.27146	0
																											Biantennary	8.48209	13.3676	1.98093	25.1007	2.4427	2.07744	6.017	3.76923	5.22833	2.1869	5.81292	8.72746	19.4679	7.28431	4.32272	15.7513	6.50348	7.68887	19.327	3.43699	5.34821
																											Triantennary	0	0.771647	0	0.908063	0	1.12762	0	0	0	0	0.67893	0.625005	0	0.216853	0	0	0.495348	1.06134	1.6671	0	0.101747
																											Tetraantennary	0	0	0	0	0	0.321798	0	0	0	0	0.298374	0	0	0	0	0	0	0.914773	0	0	0
																											Galactosylation	21.5187	42.672	6.95053	61.845	9.08827	11.2515	17.9823	13.8768	16.1367	15.4452	16.2517	23.0738	45.826	26.241	14.9446	36.1891	26.4588	29.3685	53.3767	11.9028	18.7036
																											Fucosylation	15.8148	0	5.66882	0	10.1276	18.9273	15.4602	12.1948	7.02938	10.2192	12.4806	21.6436	20.7228	24.0094	8.35804	19.4813	17.8849	17.7663	26.6827	5.80045	15.0659
																											Core fucosylation	13.9747	0	5.1757	0	10.1276	18.9273	13.6957	12.1948	5.6428	5.86706	10.9158	16.395	20.7228	17.5085	6.7224	19.4813	17.266	14.4801	25.3725	4.22575	9.97953
																											Antenna fucosylation	1.84012	0	0.49312	0	0	0	1.76446	0	1.38658	4.35218	1.56481	5.24862	0	6.50096	1.63564	0	0.618854	3.28619	0	1.5747	5.0864
																											Sialylation	2.33032	20.7948	3.21092	36.2031	4.87792	1.75966	1.73059	4.65154	4.63332	0.951906	4.91134	9.88429	37.2522	15.0573	8.04402	25.9353	20.2673	8.31516	33.5843	4.43197	3.29334
																											α2-3 sialylation	0.685501	14.9418	1.41003	7.77176	0	1.04687	0	0	0.134709	0.409649	0.379784	0.340069	19.7529	0	0.941151	5.936	0.591386	0	6.64302	3.01927	2.48876
																											α2-6 sialylation	1.64482	2.76626	1.80089	25.4227	4.87792	0.712796	1.38644	4.65154	3.34781	0.542258	3.99371	7.43735	15.7545	12.0846	5.97376	18.3163	17.9024	6.94141	21.062	0.528274	0.326959
																											Sulfation	1.31484	2.79192	2.36938	0.647204	1.76765	0.266497	0.785688	0.923831	1.5137	2.53159	1.32698	0.909439	1.69763	0.923105	1.24523	1.09322	1.85104	0.835558	1.68435	1.1101	1.89273
																											Phosphorylation	11.9401	10.7047	8.51971	9.62983	12.1518	6.88802	11.8576	10.6717	4.98546	5.7319	1.802	2.29278	0.547924	4.27344	9.2436	7.22377	9.54688	9.35749	7.81591	8.37379	10.0287
																											LacdiNAc	0	0	0	1.14766	0	0	0	0	0	0	0.700415	0	0	0.24078	0	0	0	0	1.05253	0	0
																											Fucosylated LacdiNAc	0	0	0	0	0	0	0	0	0	0	0.512505	0	0	0	0	0	0	0	0	0	0
																											LacNAc repeat	0	0.477305	0	0.444068	0	0.53171	0	0	0	0	0	0.396698	0	0	0	0.356944	0.222036	0.871997	0.542867	0	0
																											Sialyl Lewis A/X	0	0	0	0	0	0	0	0	0.217245	0	0	0.298868	0	0.235344	0	0	0	0	0	0	0
																											Lewis A/X	0.815208	0	0	0	0	0	0.190705	0	1.04182	3.41351	1.0523	4.51078	0	5.51417	1.63564	0	0.618854	3.28619	0	0.608378	1.26061
																											Lewis B/Y	0	0	0	0	0	0	0.453556	0	0	0.469333	0	0.219484	0	0.37572	0	0	0	0	0	0.342112	0.786121
																											H antigen	1.02491	0	0.49312	0	0	0	0.666644	0	0.127509	0	0	0	0	0	0	0	0	0	0	0.282096	2.25355

## Sheet: T.S3
Table S3. Overview of individual O-glycans in colorectal cancer cell lines, with their retention time (min), relative abundances per cell line, standard deviation and relative standard deviation (CV).1 H = hexose; N = N-acetylhexosamine; F = deoxyhexose; S = N-acetylneuraminic acid; Su = Sulfate. Linkages are specified and in the case of ambguity no linkages are provided.
	The glycan relative abundances for each cell line were averaged for two technical and 3 biological replicates (SW480, SW620, HCT8, HCT116, HT29). Identification of glycans was performed based on PGC retention time, known biosynthetic pathways and manual inspection of fragmentation spectra following known MS/MS fragmentation pathways of O-glycan alditols in negative-ion mode. Glycan sequences and …
Glycan number	162.053	203.079	146.058	291.095	79.9568	-1.00727																													SW480				SW480-Vumc				T84				LS411N
	H	N	F	S	Su	H+	Reduced reducing end mass	[M-H]1-	[M-2H]2-	[M-3H]3-	Composition	Probable structure	Lewis A/X	Sialyl Lewis A/X	Sulpho Lewis A/X	Lewis B/Y	(Sialyl) Dimeric Lewis A/X	Blood group A/B/H	Blood group A	Blood group B	Blood group H type 2	Blood group H type 3	α2-6 sialylation (core GalNAc)	core 1	core 2	core 3	core 4	I-branch	α2-3 sialylation	α2-6 sialylation	Mono-antennary	Di-antennary	Di-antennary I-branched	Tri-antennary	RT AVG	AREA%	SD%	CV%	RT AVG	AREA%	SD%	CV%	RT AVG	AREA%	SD%	CV%	RT AVG	AREA%	SD%
1	0	1		1			20.0262	513.194	256.093	170.393	H0N1S1												1	1							1	0	0	0
2	1	1	1				20.0262	530.209	264.601	176.065	H1N1F1							1				1		1							1	0	0	0
3	1	2					20.0262	587.231	293.112	195.072	H1N2														1						0	1	0	0
4	1	1		1			20.0262	675.247	337.12	224.411	H1N1S1(a)												1	1							1	0	0	0									14.85	0.495087	0.278571	0.562671
5	1	1		1			20.0262	675.247	337.12	224.411	H1N1S1(b)													1					1		1	0	0	0									23.1	2.02219	0.153548	0.0759317	22.95	3.36398	2.70113
6		2		1			20.0262	716.273	357.633	238.086	HN2S1												1			1					0	0	0	0
7	1	2	1				20.0262	733.288	366.141	243.758	H1N2F1							1	1					1							1	0	0	0
8	2	2					20.0262	749.283	374.138	249.09	H2N2(a)														1						0	1	0	0	32.13	9.38641	2.26773	0.241597	31.85	17.411	4.91786	0.282458	31.65	0.717632	0.302986	0.422203	32	1.20325	0.184172
9	2	2					20.0262	749.283	374.138	249.09	H2N2(b)														1						0	1	0	0
10	2	2					20.0262	749.283	374.138	249.09	H2N2(c)													1							1	0	0	0
11	2	2			1		20.0262	829.24	414.116	275.742	H2N2Su1(a)														1						0	1	0	0
12	2	2			1		20.0262	829.24	414.116	275.742	H2N2Su1(b)														1						0	1	0	0
13	2	2			1		20.0262	829.24	414.116	275.742	H2N2Su1(c)													1							1	0	0	0													39.6	0.688803	0.004946
14
15	1	2		1			20.0262	878.326	438.659	292.104	H1N2S1														1				1		0	1	0	0									34.75	0.44555	0.006856	0.0153877
16	2	2	1				20.0262	895.341	447.167	297.776	H2N2F1(a)		1												1						0	1	0	0									23.65	0.486585	0.08058	0.165603
17	2	2	1				20.0262	895.341	447.167	297.776	H2N2F1(b)		1											1							1	0	0	0									24.75	0.553672	0.017663	0.0319016	25.1	0.490759	0.025943
18	2	2	1				20.0262	895.341	447.167	297.776	H2N2F1(c)							1			1				1						0	1	0	0	46	11.896	2.38646	0.200611
19	2	2	1				20.0262	895.341	447.167	297.776	H2N2F1(d)							1				1			1						0	1	0	0
20	1	1		2			20.0262	966.342	482.667	321.442	H1N1S2												1	1					1		1	0	0	0	28.1	27.3147	3.08077	0.112788	27.65	44.8927	0.772216	0.0172014	27.6	13.0001	0.640541	0.0492721	27.35	18.693	1.5774
21	2	3					20.0262	952.363	475.678	316.783	H2N3																1				0	0	0	0
22	2	2	1		1		20.0262	975.298	487.145	324.428	H2N2F1Su1(a)				1									1							1	0	0	0
23	2	2	1		1		20.0262	975.298	487.145	324.428	H2N2F1Su1(b)				1									1							1	0	0	0									31.85	0.663887	0.03576	0.0538646
24	1	4					20.0262	993.389	496.191	330.458	H1N4																1				0	0	0	0
25	2	2		1			20.0262	1040.38	519.686	346.121	H2N2S1(a)														1					1	0	1	0	0													39.8	1.85289	0.321523
26	2	2		1			20.0262	1040.38	519.686	346.121	H2N2S1(b)														1				1		0	1	0	0	44.2	29.0655	0.934668	0.0321573	43.85	37.6963	5.69008	0.150945	43.8	5.2341	0.425706	0.0813332	43.8	9.34354	0.912273
27	2	2		1			20.0262	1040.38	519.686	346.121	H2N2S1(c)													1						1	1	0	0	0													45.55	0.632556	0.052388
28	2	2		1			20.0262	1040.38	519.686	346.121	H2N2S1(d)														1				1		0	1	0	0													50.9	1.60374	0.079261
29	2	2		1			20.0262	1040.38	519.686	346.121	H2N2S1(e)													1					1		1	0	0	0									54.9	0.583794	0.293671	0.503039	54.65	4.14314	0.135592
30	2	2	2				20.0262	1041.4	520.196	346.462	H2N2F2(a)		1					1				1			1						0	1	0	0
31	2	2	2				20.0262	1041.4	520.196	346.462	H2N2F2(b)							2		1	1				1						0	1	0	0
32	3	2	1				20.0262	1057.39	528.193	351.793	H3N2F1							1		1					1						0	1	0	0
33	2	3	1				20.0262	1098.42	548.707	365.469	H2N3F1							1	1						1						0	1	0	0
34	3	3					20.0262	1114.42	556.704	370.8	H3N3(a)													1							1	0	0	0									47.8	1.8624	0.060721	0.0326036
35	3	3					20.0262	1114.42	556.704	370.8	H3N3(b)														1						0	1	0	0	48.8	22.3374	2.12708	0.0952251
36	3	3					20.0262	1114.42	556.704	370.8	H3N3(c)													1				1			0	0	1	0													48.9	1.11002	0.32065
37	3	3					20.0262	1114.42	556.704	370.8	H3N3(e)														1						0	1	0	0
38	2	4					20.0262	1155.44	577.217	384.476	H2N4																1				0	0	0	0
39	2	2		1	1		20.0262	1120.34	559.664	372.774	H2N2S1Su1(a)														1				1		0	1	0	0													48.65	13.5671	1.6184
40	2	2		1	1		20.0262	1120.34	559.664	372.774	H2N2S1Su1(b)														1				1		0	1	0	0
41	1	2		2			20.0262	1169.42	584.207	389.136	H1N2S2												1	1					1		1	0	0	0
42	2	2	1	1			20.0262	1186.44	592.715	394.807	H2N2F1S1(a)		1										1	1							1	0	0	0									30.2	0.803826	0.188211	0.234144
43	2	2	1	1			20.0262	1186.44	592.715	394.807	H2N2F1S1(b)			1											1				1		0	1	0	0									37.55	7.07365	0.882271	0.124726	37.7	0.614881	0.084549
44	2	2	1	1			20.0262	1186.44	592.715	394.807	H2N2F1S1(c)		1												1				1		0	1	0	0									41.05	2.67558	0.102489	0.0383053
45	2	2	1	1			20.0262	1186.44	592.715	394.807	H2N2F1S1(d)							1			1				1				1		0	1	0	0
46	2	2	1	1			20.0262	1186.44	592.715	394.807	H2N2F1S1(e)							1				1			1				1		0	1	0	0
47	3	3			1		20.0262	1194.37	596.683	397.453	H3N3Su1(a)														1						0	1	0	0													51.65	0.693811	0.183487
48	3	3			1		20.0262	1194.37	596.683	397.453	H3N3Su1(b)													1							1	0	0	0													61.7	1.18952	0.140949
49	1	3	1	1			20.0262	1227.46	613.228	408.483	H1N3F1S1			1													1		1		0	0	0	0									34.45	0.559365	0.099475	0.177836
50	2	3		1			20.0262	1243.46	621.225	413.815	H2N3S1(a)														1				1		0	1	0	0
51	1	1		3			20.0262	1257.44	628.215	418.474	H1N1S3												1	1					1		1	0	0	0
52	3	3	1				20.0262	1260.47	629.733	419.486	H3N3F1(a)		1											1				1			0	0	1	0									39.75	0.802306	0.071866	0.0895744
53	3	3	1				20.0262	1260.47	629.733	419.486	H3N3F1(b)		1												1						0	1	0	0
54	2	2	1	1	1		20.0262	1266.39	632.693	421.46	H2N2F1S1Su1(a)														1						0	1	0	0									37.5	0.833019	0.415872	0.499234
55	2	2	1	1	1		20.0262	1266.39	632.693	421.46	H2N2F1S1Su1(b)				1										1				1		0	1	0	0									42.3	3.85432	0.112067	0.0290757	42.35	1.79556	0.290955
56	3	3			2		20.0262	1274.33	636.661	424.105	H3N3Su2(a)														1						0	1	0	0													54.2	0.565754	0.041291
57	3	3			2		20.0262	1274.33	636.661	424.105	H3N3Su2(b)																				0	0	0	0													55.35	0.397684	0.065331
58	2	1	2	1	2		20.0262	1289.33	644.161	429.105	H2N1F2S1Su2																				0	0	0	0
59	3	4					20.0262	1317.49	658.244	438.493	H3N4(a)														1						0	1	0	0
60	3	4					20.0262	1317.49	658.244	438.493	H3N4(b)																				0	0	0	0
61	2	2		2			20.0262	1331.47	665.233	443.153	H2N2S2(a)														1				1	1	0	1	0	0
62	2	2		2			20.0262	1331.47	665.233	443.153	H2N2S2(b)														1				2		0	1	0	0									56.95	2.98502	0.40291	0.134977	56.45	9.80156	5.72888
63	2	2	2	1			20.0262	1332.49	665.744	443.493	H2N2F2S1					1									1				1		0	1	0	0									49.8	1.24128	0.070409	0.056723
64	3	3	1		1		20.0262	1340.43	669.711	446.139	H3N3F1Su1											1			1						0	1	0	0									44.7	0.502699	0.151745	0.301861	43.9	0.52079	0.154878
65	3	2	1	1			20.0262	1348.49	673.741	448.825	H3N2F1S1(a)																				0	0	0	0													40.4	0.550999	0.289417
66	3	2	1	1			20.0262	1348.49	673.741	448.825	H3N2F1S1(b)																				0	0	0	0									45.35	0.443885	0.128254	0.288935
67	2	3	1	1			20.0262	1389.52	694.254	462.5	H2N3F1S1							1				1			1				1		0	1	0	0
68	3	4			1		20.0262	1397.45	698.222	465.146	H3N4Su1																1				0	0	0	0									44.6	0.715633	0.172125	0.240521	44.8	0.549696	0.261486
69	3	3		1			20.0262	1405.51	702.252	467.832	H3N3S1(a)																			1	0	0	0	0													50.4	0.749881	0.116178
70	3	3		1			20.0262	1405.51	702.252	467.832	H3N3S1(b)														1				1		0	1	0	0									56.95	0.581365	0.015347	0.0263982
71	3	3		1			20.0262	1405.51	702.252	467.832	H3N3S1(c)														1				1		0	1	0	0													60.55	1.58516	0.602504
72	3	3		1			20.0262	1405.51	702.252	467.832	H3N3S1(d)														1				1		0	1	0	0
73	3	3		1			20.0262	1405.51	702.252	467.832	H3N3S1(e)														1				1		0	1	0	0									62.5	0.850555	0.279689	0.328831
74	3	3		1			20.0262	1405.51	702.252	467.832	H3N3S1(f)														1				1		0	1	0	0
75	3	3		1			20.0262	1405.51	702.252	467.832	H3N3S1(g)														1				1		0	1	0	0													69.95	1.00832	0.676224
76	3	3		1			20.0262	1405.51	702.252	467.832	H3N3S1(h)																				0	0	0	0
77	3	3	2				20.0262	1406.53	702.762	468.172	H3N3F2																				0	0	0	0									34.65	0.537176	0.124329	0.231449
78	2	2		2	1		20.0262	1411.43	705.212	469.805	H2N2S2Su1														1				2		0	1	0	0
79	3	3	1		2		20.0262	1420.39	709.69	472.791	H3N3F1Su2				1										1						0	1	0	0
80	2	2	1	2			20.0262	1477.53	738.262	491.839	H2N2F1S2(a)			1									1	1					1		1	0	0	0									44.95	1.28957	0.211993	0.164391
81	2	2	1	2			20.0262	1477.53	738.262	491.839	H2N2F1S2(b)			1											1				2		0	1	0	0									46.6	13.5662	0.507503	0.0374093
82	4	4					20.0262	1479.55	739.27	492.511	H4N4(a)														1			1			0	0	0	1									52.75	0.754721	0.060407	0.0800389
83	3	3		1	1		20.0262	1485.47	742.23	494.484	H3N3S1Su1(a)														1				1		0	1	0	0													54	0.548957	0.451264
84	3	3		1	1		20.0262	1485.47	742.23	494.484	H3N3S1Su1(b)														1				1		0	1	0	0													63.7	1.97452	1.55409
85	3	3		1	1		20.0262	1485.47	742.23	494.484	H3N3S1Su1(c)														1				1		0	1	0	0													66.15	2.17802	0.458295
86	3	3	2		1		20.0262	1486.49	742.74	494.825	H3N3F2Su1(a)		1				1							1							1	0	0	0									36.1	1.05178	0.364967	0.346999
87	3	3	2		1		20.0262	1486.49	742.74	494.825	H3N3F2Su1(b)																				0	0	0	0
88	2	2		2	2		20.0262	1491.39	745.19	496.458	H2N2S2Su2																				0	0	0	0
89	4	2	3				20.0262	1511.56	755.278	503.183	H4N2F3																				0	0	0	0
90	2	3		2			20.0262	1534.55	766.773	510.846	H2N3S2														1				2		0	1	0	0
91	3	3	1	1			20.0262	1551.57	775.281	516.518	H3N3F1S1(a)			1										1				1	1		0	0	1	0									49.4	0.97339	0.054361	0.0558471
92	3	3	1	1			20.0262	1551.57	775.281	516.518	H3N3F1S1(b)			1											1				1		0	1	0	0									51.55	2.70724	0.626409	0.231383	51.55	0.394285	0.012936
93	3	3	1	1			20.0262	1551.57	775.281	516.518	H3N3F1S1(c)																				0	0	0	0
94	2	2	1	2	1		20.0262	1557.49	778.241	518.491	H2N2F1S2Su1																				0	0	0	0
95	2	2		3			20.0262	1622.57	810.781	540.185	H2N2S3												1	1					1		1	0	0	0
96	4	4	1				20.0262	1625.61	812.299	541.197	H4N4F1(a)		1												1			1			0	0	0	1									46.65	0.788783	0.208826	0.264745
97	4	4	1				20.0262	1625.61	812.299	541.197	H4N4F1(b)																				0	0	0	0
98	3	3	1	1	1		20.0262	1631.53	815.259	543.17	H3N3F1S1Su1(a)				1									1					1		1	0	0	0													50.15	1.24559	0.370458
99	3	3	1	1	1		20.0262	1631.53	815.259	543.17	H3N3F1S1Su1(b)											1			1				1		0	1	0	0													57.3	0.604483	0.337006
100	4	4			2		20.0262	1639.46	819.227	545.816	H4N4Su2(a)																				0	0	0	0									55.9	0.468036	0.207745	0.443866
101	4	4			2		20.0262	1639.46	819.227	545.816	H4N4Su2(b)																				0	0	0	0													67.8	0.407379	0.194631
102	3	3		2			20.0262	1696.61	847.8	564.864	H3N3S2(a)													1				1	2		0	0	1	0									62.1	1.06193	0.330002	0.310757	61.75	3.55851	0.880359
103	3	3		2			20.0262	1696.61	847.8	564.864	H3N3S2(b)														1				2		0	1	0	0
104	3	3		2			20.0262	1696.61	847.8	564.864	H3N3S2(c)																				0	0	0	0
105	3	3		2			20.0262	1696.61	847.8	564.864	H3N3S2(d)														1				2		0	1	0	0													69.5	2.74432	0.762185
106	3	3		2			20.0262	1696.61	847.8	564.864	H3N3S2(e)														1				2		0	1	0	0													73.7	3.13937	0.588766
107	3	3	2	1			20.0262	1697.63	848.31	565.204	H3N3F2S1(a)			1			1								1				1		0	1	0	0									40.85	1.3263	0.031477	0.0237329
108	3	3	2	1			20.0262	1697.63	848.31	565.204	H3N3F2S1(b)																				0	0	0	0
109	3	3	2	1			20.0262	1697.63	848.31	565.204	H3N3F2S1(c)																				0	0	0	0
110	3	3	2	1			20.0262	1697.63	848.31	565.204	H3N3F2S1			1			1								1				1		0	1	0	0									46.15	0.602617	0.200627	0.332926
111	2	4		2			20.0262	1737.63	868.313	578.539	H2N4S2														1				2		0	1	0	0
112	3	4	1	1			20.0262	1754.65	876.82	584.211	H3N4F1S1			1															1		0	0	0	0									51.95	0.493843	0.120116	0.243227
113	4	4		1			20.0262	1770.64	884.818	589.543	H4N4S1(a)																				0	0	0	0													73.9	0.576862	0.558049
114	4	4		1			20.0262	1770.64	884.818	589.543	H4N4S1(b)														1				1		0	1	0	0
115	4	4	2				20.0262	1771.66	885.328	589.883	H4N4F2		1																		0	0	0	0									43.3	0.244843	0.015123	0.0617662
116	3	3	2	1	1		20.0262	1777.58	888.288	591.856	H3N3F2S1Su1(a)				1		1												1		0	0	0	0													45.95	0.611199	0.122182
117	3	3	2	1	1		20.0262	1777.58	888.288	591.856	H3N3F2S1Su1(b)			1			1							1					1		1	0	0	0									47.45	2.93436	0.106986	0.0364597
118	3	3	2	1	1		20.0262	1777.58	888.288	591.856	H3N3F2S1Su1(c)																				0	0	0	0
119	3	2	2	2			20.0262	1785.64	892.318	594.543	H3N2F2S2																				0	0	0	0									46.1	0.693592	0.117953	0.170061
120	3	3	1	2			20.0262	1842.66	920.828	613.55	H3N3F1S2(a)			1											1				2		0	1	0	0
121	3	3	1	2			20.0262	1842.66	920.828	613.55	H3N3F1S2(b)			1										1				1	2		0	0	1	0									52.95	4.52174	0.535729	0.118479
122	3	3	1	2			20.0262	1842.66	920.828	613.55	H3N3F1S2(c)														1				2		0	1	0	0
123	3	3	1	2			20.0262	1842.66	920.828	613.55	H3N3F1S2(d)														1				2		0	1	0	0
124	3	3	1	2			20.0262	1842.66	920.828	613.55	H3N3F1S2(e)			1											1				2		0	1	0	0
125	4	4		1	1		20.0262	1850.6	924.796	616.195	H4N4S1Su1(a)																				0	0	0	0
126	4	4		1	1		20.0262	1850.6	924.796	616.195	H4N4S1Su1(b)																				0	0	0	0													75.4	1.68557	0.244666
127	3	4		2			20.0262	1899.69	949.339	632.557	H3N4S2(a)																				0	0	0	0
128	3	4		2			20.0262	1899.69	949.339	632.557	H3N4S2(b)																				0	0	0	0
129	4	4	1	1			20.0262	1916.7	957.847	638.229	H4N4F1S1(a)			1											1			1	1		0	0	0	1									53.6	2.26181	0.140623	0.0621727
130	4	4	1	1			20.0262	1916.7	957.847	638.229	H4N4F1S1(b)														1				1		0	1	0	0
131	4	4	1	1			20.0262	1916.7	957.847	638.229	H4N4F1S1(c)			1											1				1		0	1	0	0
132	3	3	3	1	1		20.0262	1923.64	961.317	640.542	H3N3F3S1Su1																				0	0	0	0
133	4	4		1	2		20.0262	1930.56	964.775	642.847	H4N4S1Su2														1			1	1		0	0	0	1
134	3	3		3			20.0262	1987.7	993.347	661.896	H3N3S3(a)													1				1	2		0	0	1	0
135	3	3		3			20.0262	1987.7	993.347	661.896	H3N3S3(b)																				0	0	0	0
136	3	3	2	2			20.0262	1988.72	993.857	662.236	H3N3F2S2(a)																				0	0	0	0
137	3	3	2	2			20.0262	1988.72	993.857	662.236	H3N3F2S2(b)			1			1								1				2		0	1	0	0									48.55	7.53179	0.170774	0.0226738
138	3	3	2	2			20.0262	1988.72	993.857	662.236	H3N3F2S2(c)																				0	0	0	0									49.95	0.878316	0.411091	0.468045
139	4	4	1	1	1		20.0262	1996.66	997.825	664.881	H4N4F1S1Su1																				0	0	0	0
140	3	4	1	2			20.0262	2045.74	1022.37	681.243	H3N4F1S2(a)																				0	0	0	0									54.95	0.518774	0.030474	0.0587424
141	3	4	1	2			20.0262	2045.74	1022.37	681.243	H3N4F1S2(b)																				0	0	0	0
142	3	4		2	2		20.0262	2059.6	1029.3	685.862	H3N4S2Su2(a)																				0	0	0	0
143	3	4		2	2		20.0262	2059.6	1029.3	685.862	H3N4S2Su2(b)																				0	0	0	0
144	3	4		2	2		20.0262	2059.6	1029.3	685.862	H3N4S2Su2(c)																				0	0	0	0
145	4	4		2			20.0262	2061.74	1030.37	686.575	H4N4S2(a)																				0	0	0	0
146	4	4		2			20.0262	2061.74	1030.37	686.575	H4N4S2(b)																				0	0	0	0
147	4	4		2			20.0262	2061.74	1030.37	686.575	H4N4S2(c)																				0	0	0	0													79.45	2.0557	0.704638
148	4	4		2			20.0262	2061.74	1030.37	686.575	H4N4S2(d)																				0	0	0	0													80.25	0.970094	0.178646
149	4	4		2			20.0262	2061.74	1030.37	686.575	H4N4S2(e)																				0	0	0	0
150	4	4		2			20.0262	2061.74	1030.37	686.575	H4N4S2(f)																				0	0	0	0
151	4	4		2			20.0262	2061.74	1030.37	686.575	H4N4S2(g)																				0	0	0	0
152	4	4	2	1			20.0262	2062.76	1030.88	686.915	H4N4F2S1(a)																				0	0	0	0
153	4	4	2	1			20.0262	2062.76	1030.88	686.915	H4N4F2S1(b)																				0	0	0	0
154	4	4	2	1			20.0262	2062.76	1030.88	686.915	H4N4F2S1(c)																				0	0	0	0
155	4	4	2	1			20.0262	2062.76	1030.88	686.915	H4N4F2S1(d)																				0	0	0	0
156	4	4	2	1			20.0262	2062.76	1030.88	686.915	H4N4F2S1(e)																				0	0	0	0
157	5	4	1	1			20.0262	2078.75	1038.87	692.246	H5N4F1S1(a)																				0	0	0	0
158	5	4	1	1			20.0262	2078.75	1038.87	692.246	H5N4F1S1(b)																				0	0	0	0
159	5	5		1			20.0262	2135.78	1067.38	711.254	H5N5S1(a)														1				1		0	1	0	0
160	5	5		1			20.0262	2135.78	1067.38	711.254	H5N5S1(b)														1				1		0	1	0	0
161	4	4		2	1		20.0262	2141.7	1070.34	713.227	H4N4S2Su1(a)														1				2		0	1	0	0													67.9	0.588734	0.035802
162	4	4		2	1		20.0262	2141.7	1070.34	713.227	H4N4S2Su1(b)														1				2		0	1	0	0
163	3	4	2	2			20.0262	2191.8	1095.4	729.929	H3N4F2S2																				0	0	0	0
164	4	4	1	2			20.0262	2207.8	1103.39	735.261	H4N4F1S2(a)																				0	0	0	0									57.55	1.33125	0.023496	0.0176495
165	4	4	1	2			20.0262	2207.8	1103.39	735.261	H4N4F1S2(b)																				0	0	0	0									60.45	0.488945	0.065752	0.134477
166	5	5	1	1			20.0262	2281.83	1140.41	759.94	H5N5F1S1(a)																				0	0	0	0
167	5	5	1	1			20.0262	2281.83	1140.41	759.94	H5N5F1S1(b)																				0	0	0	0
168	4	4	2	2			20.0262	2353.85	1176.42	783.947	H4N4F2S2(a)																				0	0	0	0									52.95	1.0332	0.238281	0.230625
169	4	4	2	2			20.0262	2353.85	1176.42	783.947	H4N4F2S2(b)																				0	0	0	0									54.55	0.98768	0.078693	0.0796746
170	4	4		3			20.0262	2352.83	1175.91	783.606	H4N4S3(a)														1			1	3		0	0	0	1
171	4	4		3			20.0262	2352.83	1175.91	783.606	H4N4S3(b)														1			1	2	1	0	0	0	1
172	4	4		3			20.0262	2352.83	1175.91	783.606	H4N4S3(d)																				0	0	0	0
173	4	4		3			20.0262	2352.83	1175.91	783.606	H4N4S3(c)														1			1	3		0	0	0	1
174	5	5		2			20.0262	2426.87	1212.93	808.285	H5N5S2(b)														1			1	2		0	0	0	1
175	4	4	1	3			20.0262	2498.89	1248.94	832.292	H4N4F1S3			1											1			1	3		0	0	0	1
176	4	4		4			20.0262	2643.93	1321.46	880.638	H4N4S4(a)														1			1	3		0	0	0	1
177	4	4		4			20.0262	2643.93	1321.46	880.638	H4N4S4(b)														1			1	4		0	0	0	1
178	4	4	3	3			20.0262	2791.01	1395	929.664	H4N4F3S3			3											1			1	3		0	0	0	1									53.7	0.964645	0.107713	0.111661
																																				100				100				100				100
			1 Madunic, K.;Zhang, T.;Mayboroda, O. A.;Holst, S.;Stavenhagen, K.;Jin, C.;Karlsson, N. G.;Lageveen-Kammeijer, G. S. M.; Wuhrer, M., Colorectal cancer cell lines show striking diversity of their O-glycome reflecting the cellular differentiation phenotype. Cell Mol Life Sci 2021, 78 (1), 337-350.
[truncated: 768 more columns]

## Sheet: T.S4
Table S4. Relative abundances (%) of O-glycans in each sample.1
Cell line	Sulphation	Lewis A/X	Sialyl Lewis A/X	Sulpho Lewis A/X	Lewis B/Y	(Sialyl) Dimeric Lewis A/X	Blood group A/B/H	Blood group A	Blood group B	Blood group H type 2	Blood group H type 3	α2-6 sialylation (core GalNAc)	core 1	core 2	core 4	I-branch	α2-3 sialylation	α2-6 sialylation	Mono-antennary	Di-antennary	Di-antennary I-branched	Tri-antennary
C10	1.98	1.849	2.963	0	0	0	0.655377	0.655377	0	0	0	3.74	6.5294	80.8455	1.98	3.545	83.6434	0	6.5294	77.3005	0	3.545
CaCo-2	0	0	0	0	0	0	62.7139	0	5.80648	12.2946	44.6128	5.13591	11.3609	88.6391	0	0	91.5893	0	11.3609	88.6391	0	0
COLO 320	0	0	0	0	0	0	0	0	0	0	0	90.6945	100	0	0	0	100	0	100	0	0	0
DLD-1	12.0807	0	0	0	0	0	0	0	0	0	0	6.33805	12.3921	81.6032	0	2.78363	149.275	0	12.3921	78.8195	0	2.78363
HCT116	0	0	0	0	0	0	0	0	0	0	0	19.1016	24.9509	66.7657	0	0	128.62	0	24.9509	66.7657	0	0
HCT 15	18.4456	0	0	0	0	0	3.39713	0	0	2.19708	1.20005	26.3754	42.3527	53.9445	3.70278	0	114.228	0	42.3527	53.9445	0	0
HCT8	0	0	0	0	0	0	4.94085	0	0	4.94085	0	21.7746	37.8578	62.1422	0	0	128.474	0	37.8578	62.1422	0	0
HT29	0	0	4.51833	0	0	0	0	0	0	0	0	22.2005	33.7213	63.865	0	14.0147	170.94	1.7237	28.7888	54.7828	4.93248	9.0822
LOVO	0	0	2.64393	0	0	0	5.43745	0	5.43745	0	0	5.42283	5.42283	82.8197	2.64393	19.2038	134.01	0	5.42283	63.6159	0	19.2038
LS174T	5.08682	5.09871	43.2564	4.33323	1.46891	3.51384	0	0	0	0	0	11.6475	18.8989	75.2374	1.0901	5.74878	108.484	1.13905	16.5973	71.7902	2.30156	3.44722
LS180	9.931	3.568	52.617	5.279	1.532	13.76	0	0	0	0	0	9.783	22.002	68.747	1.76	8.436	128.227	0	15.446	66.867	6.556	1.88
LS411N	31.184	0.490759	1.00917	3.65235	0	0.611199	0	0	0	0	1.12527	18.693	35.1159	56.329	0.549696	4.66853	102.94	3.23533	0	56.329	4.66853	0
RKO	0	0	0	0	0	0	0	0	0	0	0	30.6926	34.673	65.327	0	0	145.97	0	34.673	65.327	0	0
SW1116	1.20473	1.40524	27.064	0	0	1.78265	0.613101	0	0	0	0.613101	21.8097	31.2573	61.0235	2.42226	10.6288	146.913	5.61454	31.2573	50.3947	0	10.6288
SW1398	0	0	1.43955	0	0	0	0	0	0	0	0	47.1172	64.3766	34.7333	0.890179	3.25304	92.0011	0	61.1235	34.7333	3.25304	0
SW1463	1.93921	0	0	0	0	0	0	0	0	0	0	36.5871	44.4359	50.4716	1.93921	0	139.641	0	44.4359	50.4716	0	0
SW48	0	0	0	0	0	0	10.5633	10.5633	0	0	0	31.1134	40.7058	59.2942	0	0	82.8488	0	40.7058	59.2942	0	0
SW480	0	0	0	0	0	0	11.896	0	0	11.896	0	27.3147	27.3147	72.6853	0	0	56.3802	0	27.3147	72.6853	0	0
SW620	0	0	0	0	0	0	0	0	0	0	0	49.9929	79.5222	20.4778	0	0	107.875	3.13103	79.5222	20.4778	0	0
SW948	31.5516	0	0.878171	1.40455	0	0	0	0	0	0	1.69345	12.3016	22.3259	66.6774	0	14.3603	128.237	0	20.262	54.381	2.06387	12.2964
WiDr	0.582907	0	4.12708	0	0	0	0	0	0	0	0	18.3972	31.4178	68.5822	0	17.7577	180.827	2.03036	25.7052	56.5371	5.71257	12.0451
1 Madunic, K.;Zhang, T.;Mayboroda, O. A.;Holst, S.;Stavenhagen, K.;Jin, C.;Karlsson, N. G.;Lageveen-Kammeijer, G. S. M.; Wuhrer, M., Colorectal cancer cell lines show striking diversity of their O-glycome reflecting the cellular differentiation phenotype. Cell Mol Life Sci 2021, 78 (1), 337-350.

## Sheet: T.S5
Table S5. Relative quantification (%) of each GSL glycan in each CRC cell line.1
Glycan number	Composition		Antigen	Family	Glycan with Neu5Gc	I-branching	Blood group	Lewis structure	α1-3/4 fucosylation	α1-2 fucosylation	Fucosylation	Sialylation	Linkage of sialylation	a-series gangliosides	b-series gangliosides	Gangliosides with GalNAc	Colo320	LS411N	SW1398	HCT8	C10	HCT15	SW620	SW48	SW480	HCT116	DLD-1	RKO	LOVO	Caco-2	LS174T	WiDr	LS180	HT29	SW1463	SW1116	SW948
1	H3			Globo-series														0.568406	2.0098						0.662997	0.586337			1.60157	6.39189			1.02064	1.16941	1.27281		0.271335
2	H2N1			(Neo)lacto-series																							0.182879
3	H2S1			Gangliosides								Sialylation	α2-3 Sialylation	a-series Gangliosides			19.4656	6.72608	15.7113	39.6213	70.4909	4.22111		33.6668	4.84412	9.13906	38.6745	11.733	1.33354	22.4244	7.68144	36.0624	8.85179	12.9597		4.15105	6.57414
4	H2G1			Gangliosides	Glycan with Neu5Gc							Sialylation		a-series Gangliosides						1.06118	0.330705			2.30624		0.227162	0.652651	1.21598	0.3423								0.39531
6	H3N1(1)			Globo-series																9.13374	0.460689	9.54143			0.975582	2.80788				8.76431							0.156228
7	H3N1(2)			(Neo)lacto-series														4.1042	5.97537	3.04148		4.92291	6.68224		3.33148	2.30685	13.7575	6.61683	4.05214	1.3766	1.64943		2.03686	1.92787	1.12955	1.86769	4.31514
8	H2N1S1			Gangliosides								Sialylation	α2-3 Sialylation	a-series Gangliosides		Gangliosides with GalNAc	66.3807	1.4006	8.44817	3.59503	0.771448		9.03561		5.2751	27.7151	0.313538	2.08813	3.99436	22.4989	1.17268	4.13327		2.32849	0.234687		0.197434
9	H2N1G1			Gangliosides	Glycan with Neu5Gc							Sialylation		a-series Gangliosides		Gangliosides with GalNAc														1.12167
10	H3N1F1(1)		Lewis A/X	(Neo)lacto-series				Lewis A/X	α1-3/4 fucosylation		fucosylation								2.14183		0.694479		2.05751				0.274626				37.5624	4.74932	32.6421	4.17715	10.9745	4.70978	7.98584
11	H3N1F1(2)		H-type 1	(Neo)lacto-series			H-type 1			α1-2 fucosylation	fucosylation							3.20144					3.0106		9.53145				13.566					2.56757		4.08323
12	H3N1F1(3)		H-type 2	(Neo)lacto-series			H-type 2			α1-2 fucosylation	fucosylation									5.49093		29.2618	2.73665		2.30581			8.32191		5.80535							2.09704
13	H4N1(1)			Globo-series																	0.761604				2.98684	2.40747	0.571958		0.330319							1.93819	0.288137
14	H4N1(2)			(Neo)lacto-series															0.482774							0.461156	0.397437	1.07324	0.650429
15	H3N2(1)			(Neo)lacto-series															0.910116							0.999207			4.3073
16	H3N2(2)			(Neo)lacto-series																							0.244747
17	H2S2			Gangliosides								Sialylation *2	α2-3 Sialylation		b-series Gangliosides		9.40148	0.46136	0.821877		7.20519					0.52141	0.697227	5.70094	1.71883		2.31435						0.94216
18	H2G2			Gangliosides	Glycan with Neu5Gc							Sialylation *2			b-series Gangliosides													1.04419									0.318725
19	H3N1S1(1)			Gangliosides								Sialylation	α2-3 Sialylation	a-series Gangliosides		Gangliosides with GalNAc	4.75221		8.29166	2.59307	1.69494		3.62045		5.19053	7.33413	0.549811		0.917664			4.67692		4.56147		1.25245	0.224116
20	H3N1S1(2)			Gangliosides								Sialylation	α2-3 Sialylation			Gangliosides with GalNAc											0.334661
21	H3N1S1(3)			(Neo)lacto-series								Sialylation	α2-6 Sialylation						7.05076				11.4791			2.37929		9.95066			3.5331
22	H3N1S1(4)			(Neo)lacto-series								Sialylation	α2-6 Sialylation					24.7956	7.77206						8.99575	1.4972	2.2004			1.35626		5.852	7.24381	5.04089		2.28239
23	H3N1S1(5)			(Neo)lacto-series								Sialylation	α2-3 Sialylation					6.25009	1.59226		0.755712		11.0765			1.05327	16.9738		2.17956			3.51895		3.80118		9.03495
24	H3N1S1(6)			(Neo)lacto-series								Sialylation	α2-3 Sialylation					2.64768		11.7401	6.45073		5.2391	5.05337		3.44039	5.17853	23.8025	0.755106	5.04805		3.40148		1.44093	0.457512	2.13559	3.89619
25	H3N1F2(1)		Lewis B/Y	(Neo)lacto-series				Lewis B/Y	α1-3/4 fucosylation	α1-2 fucosylation	fucosylation*2														1.39906				1.05016			2.45853	4.60048	6.41354	8.44591	16.4965	4.4538
26	H3N1F2(2)		Lewis B/Y	(Neo)lacto-series				Lewis B/Y	α1-3/4 fucosylation	α1-2 fucosylation	fucosylation*2											8.54535						1.06373		1.52204	14.739		17.2275		1.7366	1.7622	15.1667
28	H3N1G1 (1)			(Neo)lacto-series	Glycan with Neu5Gc							Sialylation															0.379494
29	H3N1G1 (2)			(Neo)lacto-series	Glycan with Neu5Gc							Sialylation														0.220958		1.9568									0.254322
30	H4N1F1(1)		B-type 1	(Neo)lacto-series			B-type 1			α1-2 fucosylation	fucosylation							10.154											23.1478
31	H4N1F1(2)		H-type 4	Globo-series			H-type 4			α1-2 fucosylation	fucosylation														6.73177											7.8786
32	H4N1F1(3)		B-type 2	(Neo)lacto-series			B-type 2			α1-2 fucosylation	fucosylation							8.36551
33	H3N2F1(1)		A-type 2	(Neo)lacto-series			A-type 2			α1-2 fucosylation	fucosylation								15.9049				26.6267	23.6918	26.5344				1.00828			10.0372		16.8301	5.39114	4.45959
34	H3N2F1(2)		A-type 1	(Neo)lacto-series			A-type 1			α1-2 fucosylation	fucosylation																		8.744
35	H3N2F1(3)			(Neo)lacto-series					α1-3/4 fucosylation		fucosylation																										0.419489
36	H4N2			(Neo)lacto-series														6.28527	1.43069	3.953	0.367186	6.50899	4.94751	6.33837	3.21287	8.45238	9.27854	5.97082	7.09292	0.618794			0.684057	3.63742	2.9146	4.08703	5.56751
37	H2N1S2			Gangliosides								Sialylation *2	α2-3 Sialylation		b-series Gangliosides	Gangliosides with GalNAc												1.05861
38	H3N1F1S1(1)		H-type 4	Gangliosides			H-type 4			α1-2 fucosylation	fucosylation	Sialylation	α2-3 Sialylation	a-series Gangliosides		Gangliosides with GalNAc		0.645232							0.921712				0.529673
39	H3N1F1S1(2)		Sialyl Lewis A/X	(Neo)lacto-series				Sialyl Lewis A/X	α1-3/4 fucosylation		fucosylation	Sialylation	α2-3 Sialylation						1.12488		5.19864		4.30981								1.95273	10.7457	8.83121	7.09374	2.40717	10.0982	0.984005
40	H3N1F1S1(3)		Sialyl Lewis A/X	(Neo)lacto-series				Sialyl Lewis A/X	α1-3/4 fucosylation		fucosylation	Sialylation	α2-3 Sialylation								0.889084										6.98166		4.91924		0.392808		1.47098
41	H3N1F1S1(4)			(Neo)lacto-series						α1-2 fucosylation	fucosylation	Sialylation	α2-6 Sialylation												0.844593
42	H4N1S1			Globo-series								Sialylation	α2-6 Sialylation								1.90683				1.27201	2.99232										4.12007
43	H4N1F2(1)		B Lewis B/Y	(Neo)lacto-series				B Lewis B/Y	α1-3/4 fucosylation	α1-2 fucosylation	fucosylation*2							1.12668
44	H4N1F2(2)			Globo-series					α1-3/4 fucosylation	α1-2 fucosylation	fucosylation*2																		0.997921
45	H3N2S1 (1)			(Neo)lacto-series								Sialylation	α2-3 Sialylation													0.666807			0.307637
	H3N2S1 (2)			(Neo)lacto-series								Sialylation	α2-3 Sialylation													0.709892			0.742512	17.2922
46	H3N2F2(1)		A Lewis B/Y	(Neo)lacto-series				A Lewis B/Y	α1-3/4 fucosylation	α1-2 fucosylation	fucosylation*2																								13.0895
47	H3N2F2(2)		A Lewis B/Y	(Neo)lacto-series				A Lewis B/Y	α1-3/4 fucosylation	α1-2 fucosylation	fucosylation*2								1.95502													5.20604		4.9604	12.2062	2.51591
48	H4N2F1(1)		A-type 4	Globo-series			A-type 4			α1-2 fucosylation	fucosylation														4.08786
49	H4N2F1(2)		B-type 1	(Neo)lacto-series			B-type 1			α1-2 fucosylation	fucosylation																		0.896605
50	H4N2F1(3)			(Neo)lacto-series					α1-3/4 fucosylation		fucosylation																								0.770627		0.413431
51	H4N2F1(4)			(Neo)lacto-series					α1-3/4 fucosylation		fucosylation																				3.83979		2.45086		1.59063	0.94354	2.45612
52	H4N2F1(5)		Lewis A/X	(Neo)lacto-series				Lewis A/X	α1-3/4 fucosylation		fucosylation							1.22726																1.77377	4.28099		1.54106
53	H4N2F1(6)		H-type 1	(Neo)lacto-series			H-type 1			α1-2 fucosylation	fucosylation																		5.04036
54	H4N2F1(7)		H-type2	(Neo)lacto-series			H-type2			α1-2 fucosylation	fucosylation							0.873837		8.63538		25.9313			2.85399			6.23593							0.598551	1.18346	4.91882
55	H5N2			(Neo)lacto-series																						0.545637	0.372444	1.15889	0.749027								0.217149
56	H3N1S2(1)			Gangliosides								Sialylation *2	α2-3 Sialylation		b-series Gangliosides	Gangliosides with GalNAc					0.624123						0.682544							4.31079			0.181278
57	H3N1S2(2)			Gangliosides								Sialylation *2	α2-3 Sialylation*2	a-series Gangliosides		Gangliosides with GalNAc			6.41632	3.32083						4.18121	0.689253	2.28438	0.490152			5.34667					0.419532
58	H3N1S2(3)			(Neo)lacto-series								Sialylation *2	α2-3 Sialylation						5.56441								5.18594					3.81149		4.84918
60	H4N2S1(1)			(Neo)lacto-series								Sialylation	α2-6 Sialylation					12.4567	1.57787							1.22629	1.01562	1.3217	0.841556
61	H4N2S1(2)			(Neo)lacto-series								Sialylation	α2-3 Sialylation					1.29533		2.19793	0.421487			2.94478		15.1037	1.39196	4.01265	1.36868	0.467326				1.19549		1.85862	2.36721
62	H4N2F2(1)		Lewis A/X	(Neo)lacto-series				Lewis A/X	α1-3/4 fucosylation*2		fucosylation*2																				11.2841		3.37481		3.88656		2.73431
63	H4N2F2(2)		Lewis B/Y	(Neo)lacto-series				Lewis B/Y	α1-3/4 fucosylation	α1-2 fucosylation	fucosylation*2																									1.58445
64	H4N2F2(3)		Lewis B/Y	(Neo)lacto-series				Lewis B/Y	α1-3/4 fucosylation	α1-2 fucosylation	fucosylation*2									3.26576		11.0671			1.71001			2.60059					1.68143	2.47169	2.90378	3.22008	9.8443
65	H4N2G1			(Neo)lacto-series	Glycan with Neu5Gc							Sialylation														0.482707		0.788495									0.245266
66	H5N2F1(1)		B-type 1	(Neo)lacto-series			B-type 1			α1-2 fucosylation	fucosylation																		4.77595
67	H5N2F1(2)		B-type 2	(Neo)lacto-series			B-type 2			α1-2 fucosylation	fucosylation							4.63924											6.46768
68	H4N3F1		A-type 2	(Neo)lacto-series			A-type 2			α1-2 fucosylation	fucosylation								2.10818				9.17821	25.9987	6.33207									6.48917	5.45062	3.00052
69	H5N3(1)			(Neo)lacto-series		I-branching													1.9748		0.437527					0.231385				0.647295
70	H5N3(2)			(Neo)lacto-series																						0.267183											0.35246
71	H4N1S2			Globo-series								Sialylation*2	α2-3 Sialylation													0.30586
72	H4N2F1S1(1)			(Neo)lacto-series					α1-3/4 fucosylation		fucosylation	Sialylation	α2-3 Sialylation																								4.1804
73	H4N2F1S1(2)		Sialyl LewisA/X	(Neo)lacto-series				Sialyl LewisA/X	α1-3/4 fucosylation		fucosylation	Sialylation	α2-3 Sialylation																								0.40456
74	H4N2F3		Lewis B/Y	(Neo)lacto-series				Lewis B/Y	α1-3/4 fucosylation*2	α1-2 fucosylation	fucosylation*3																				5.95358		3.50549		1.59584	4.25419	3.82185
75	H4N3F2		A Lewis B/Y	(Neo)lacto-series				A Lewis B/Y	α1-3/4 fucosylation	α1-2 fucosylation	fucosylation*2																								12.038	1.08173
76	H5N3F1(1)			(Neo)lacto-series					α1-3/4 fucosylation		fucosylation																								0.662081
77	H5N3F1(2)		LewisA/X	(Neo)lacto-series				LewisA/X	α1-3/4 fucosylation		fucosylation																										0.482372
78	H5N3F1(3)		H-type2	(Neo)lacto-series		I-branching	H-type2			α1-2 fucosylation	fucosylation
79	H5N3F1(4)		H-type2	(Neo)lacto-series		I-branching	H-type2			α1-2 fucosylation	fucosylation																			0.533672
80	H5N3F1(5)		H-type2	(Neo)lacto-series			H-type2			α1-2 fucosylation	fucosylation																										0.263917
81	H4N2F2S1		Sialyl LewisA/X	(Neo)lacto-series				Sialyl LewisA/X	α1-3/4 fucosylation*2		fucosylation*2	Sialylation	α2-3 Sialylation																		1.33579		0.929715				2.6895
82	H4N3F3		A Lewis B/Y	(Neo)lacto-series				A Lewis B/Y	α1-3/4 fucosylation*2	α1-2 fucosylation	fucosylation*3																								4.6337
83	H5N3S1(1)			(Neo)lacto-series		I-branching						Sialylation	α2-3 Sialylation					1.59771	0.734948
84	H5N3S1(2)			(Neo)lacto-series		I-branching						Sialylation	α2-3 Sialylation					1.17784			0.538723					0.486578				1.03987
85	H5N3S1(3)			(Neo)lacto-series								Sialylation	α2-3 Sialylation													1.25113											0.30265
86	H5N3F2(1)		LewisA/X	(Neo)lacto-series				LewisA/X	α1-3/4 fucosylation*2		fucosylation*2																								0.580182
87	H5N3F2(2)		Lewis B/Y	(Neo)lacto-series				Lewis B/Y	α1-3/4 fucosylation	α1-2 fucosylation	fucosylation*2																								0.355492		1.54542
88	H5N3F2(3)		H-type2	(Neo)lacto-series		I-branching	H-type2*2			α1-2 fucosylation*2	fucosylation*2									2.35028										1.01758
89	H5N3F1S1			(Neo)lacto-series					α1-3/4 fucosylation		fucosylation	Sialylation	α2-3 Sialylation																								0.975365
90	H5N3F3(1)		Lewis B/Y	(Neo)lacto-series				Lewis B/Y	α1-3/4 fucosylation*2	α1-2 fucosylation	fucosylation*3																										0.760767
91	H5N3F3(2)		Lewis B/Y	(Neo)lacto-series				Lewis B/Y	α1-3/4 fucosylation*2	α1-2 fucosylation	fucosylation*3																										0.966395
92	H5N3F3(3)		H-type2 / Lewis B/Y	(Neo)lacto-series		I-branching	H-type2	Lewis B/Y	α1-3/4 fucosylation	α1-2 fucosylation*2	fucosylation*3																			0.411093
93	H5N3S2			(Neo)lacto-series		I-branching						Sialylation *2	α2-3 Sialylation*2																	1.6626
94	H5N3F2S1			(Neo)lacto-series					α1-3/4 fucosylation*2		fucosylation*2	Sialylation	α2-3 Sialylation																								0.489308
96	H5N3F3S1		Sialyl LewisA/X	(Neo)lacto-series				Sialyl LewisA/X	α1-3/4 fucosylation*3		fucosylation*3	Sialylation	α2-3 Sialylation																								0.729889
97	H6N4F1S1			(Neo)lacto-series					α1-3/4 fucosylation		fucosylation	Sialylation	α2-3 Sialylation																								0.718042
	H = Hexose; N = N-acetylhexosamine; F = deoxyhexose (Fucose); S = N-acetylneuraminic acid; G = N-glycolylneuraminic acid.
																	100	100	100	100	100	100	100	100	100	100	100	100	100	100	100	100	100	100	100	100	100
1 Wang, D.;Madunic, K.;Zhang, T.;Mayboroda, O. A.;Lageveen-Kammeijer, G. S. M.; Wuhrer, M., High Diversity of Glycosphingolipid Glycans of Colorectal Cancer Cell Lines Reflects the Cellular Differentiation Phenotype. Mol Cell Proteomics 2022, 21 (6), 100239.																Gangliosides	100	9.23327	39.6893	50.1914	81.1173	4.22111	12.6561	35.973	16.2315	49.1181	42.5942	25.1253	9.32652	46.045	11.1685	50.2192	8.85179	24.1605	0.234687	5.40349	9.25269
																(Neo)lacto-series	0	90.1983	58.3009	40.6748	15.7536	86.2375	87.3439	64.027	67.0515	41.782	56.8339	74.8747	87.7437	38.7988	88.8315	49.7808	90.1276	74.6701	98.4925	80.6596	90.0316
																Globo-series	0	0.568406	2.0098	9.13374	3.12912	9.54143	0	0	16.7171	9.09987	0.571958	0	2.92981	15.1562	0	0	1.02064	1.16941	1.27281	13.9369	0.715699
																Gangliosides with GalNAc	71.1329	2.04583	23.1562	9.50892	3.09051	0	12.6561	0	11.3873	39.2305	2.56981	5.43111	5.93184	23.6206	1.17268	14.1569	0	11.2007	0.234687	1.25245	1.02236
																a-series gangliosides	90.5985	8.77191	38.8674	50.1914	73.288	4.22111	12.6561	35.973	16.2315	48.5967	40.8797	17.3215	7.60768	46.045	8.85412	50.2192	8.85179	19.8497	0.234687	5.40349	7.81053
																b-series gangliosides	9.40148	0.46136	0.821877	0	7.82931	0	0	0	0	0.52141	1.37977	7.80375	1.71883	0	2.31435	0	0	4.31079	0	0	1.44216
																Glycan with Neu5Gc	0	0	0	1.06118	0.330705	0	0	2.30624	0	0.930827	1.03215	5.00546	0.3423	1.12167	0	0	0	0	0	0	1.21362
																α2,3-sialylation	100	22.2019	55.1221	66.3891	95.041	4.22111	33.2814	41.6649	16.2315	76.0898	71.361	52.9646	14.8279	72.096	21.4387	77.0435	23.532	42.541	3.49218	28.5309	28.1663
																α2,6-sialylation	0	37.2523	16.4007	0	1.90683	0	11.4791	0	11.1124	8.0951	3.21602	11.2724	0.841556	1.35626	3.5331	5.852	7.24381	5.04089	0	6.40246	0
																Sialylation	109.401	59.9155	77.9091	67.4502	105.108	4.22111	44.7605	43.9712	27.3438	85.943	82.1749	77.0462	17.7306	74.574	27.2861	86.707	30.7758	56.7419	3.49218	34.9333	30.8221
																α1,2-fucosylation	0	29.0059	19.9681	22.0926	0	74.8056	41.5522	49.6905	63.2527	0	0	18.2222	66.2244	10.7184	20.6926	17.7018	27.0149	39.7325	68.4453	51.5204	43.839
																α1,3/4-fucosylation	0	2.35394	5.22173	3.26576	6.7822	19.6125	6.36732	0	3.10907	0	0.274626	3.66432	2.04808	1.93314	102.222	23.1596	87.9728	26.8903	93.2468	50.9208	78.1558
																Fucosylation	0	31.3598	25.1898	25.3584	6.7822	94.4181	47.9195	49.6905	66.3618	0	0.274626	21.8865	68.2725	12.6516	122.915	40.8614	114.988	66.6228	161.692	102.441	121.995
																Lewis A/X	0	1.22726	2.14183	0	0.694479	0	2.05751	0	0	0	0.274626	0	0	0	48.8465	4.74932	36.0169	5.95092	19.7222	4.70978	12.7436
																Lewis B/Y	0	0	0	3.26576	0	19.6125	0	0	3.10907	0	0	3.66432	1.05016	1.93314	20.6926	2.45853	27.0149	8.88523	15.0376	27.3174	36.5593
																Sialyl-Lewis A/X	0	0	1.12488	0	6.08772	0	4.30981	0	0	0	0	0	0	0	10.2702	10.7457	14.6802	7.09374	2.79998	10.0982	6.27893
																A Lewis B/Y	0	0	1.95502	0	0	0	0	0	0	0	0	0	0	0	0	5.20604	0	4.9604	41.9673	3.59764	0
																B Lewis B/Y	0	1.12668	0	0	0	0	0	0	0	0	0	0	0	0	0	0	0	0	0	0	0
																Blood group A	0	0	18.0131	0	0	0	35.8049	49.6905	36.9543	0	0	0	9.75228	0	0	10.0372	0	23.3193	10.8418	7.46011	0
																Blood group B	0	23.1587	0	0	0	0	0	0	0	0	0	0	35.288	0	0	0	0	0	0	0	0
																Blood group H	0	4.7205	0	18.8269	0	55.1931	5.74724	0	22.3447	0	0	14.5578	19.136	8.78528	0	0	0	2.56757	0.598551	13.1453	7.27977
																Blood group A/B/H	0	27.8792	18.0131	18.8269	0	55.1931	41.5522	49.6905	59.2991	0	0	14.5578	64.1763	8.78528	0	10.0372	0	25.8868	11.4403	20.6054	7.27977
																I-branching	0	2.77555	2.70974	2.35028	0.976251	0	0	0	0	0.717963	0	0	0	5.31212	0	0	0	0	0	0	0

## Sheet: T.S6
Table S6. Relative quantification of glycosylation features on N-, O- and GSLs glycans in CRC cell lines (Figure 1).
Classification	Cellline	α2-3 sialylation(GSL)	α2-3 sialylation(N)	α2-3 sialylation(O)	α2-6 sialylation(GSL)	α2-6 sialylation(N)	α2-6 sialylation(O)	α2-6 sialylation(core GalNAc)(O)	LeA/X(GSL)	sLeA/X(GSL)	LeA/X(N)	sLeA/X(N)	LeA/X(O)	sLeA/X(O)	(Sialyl) Dimeric LeA/X(O)	Sulfo LeA/X(O)	(A/B) LeB/Y (GSL)	Le B/Y(N)	LeB/Y(O)	Blood group antigen(GSL)	Blood group antigen(N)	Blood group antigen(O)	Core fucosylation(N)
Unassigned	Colo320	100	5.936	100	0	18.3163	0	90.6945	0	0	0	0	0	0	0	0	0	0	0	0	0	0	19.4813
Unassigned	LS411N	22.2019	0.591386	102.94	37.2523	17.9024	3.23533	18.693	1.22726	0	0.618854	0	0.490759	1.00917	0.611199	3.65235	1.12668	0	0	27.8792	0	1.12527	17.266
Unassigned	SW1398	55.1221	0	92.0011	16.4007	6.94141	0	47.1172	2.14183	1.12488	3.28619	0	0	1.43955	0	0	1.95502	0	0	18.0131	0	0	14.4801
Unassigned	HCT8	66.3891	2.48876	128.474	0	0.326959	0	21.7746	0	0	1.26061	0	0	0	0	0	3.26576	0.786121	0	18.8269	2.25355	4.94085	9.97953
Unassigned	C10	95.041	6.64302	83.6434	1.90683	21.062	0	3.74	0.694479	6.08772	0	0	1.849	2.963	0	0	0	0	0	0	0	0.655377	25.3725
Undifferentiated	HCT15	4.22111	1.41003	114.228	0	1.80089	0	26.3754	0	0	0	0	0	0	0	0	19.6125	0	0	55.1931	0.49312	3.39713	5.1757
Undifferentiated	SW620	33.2814	0	107.875	11.4791	4.65154	3.13103	49.9929	2.05751	4.30981	0	0	0	0	0	0	0	0	0	41.5522	0	0	12.1948
Undifferentiated	SW48	41.6649	1.04687	82.8488	0	0.712796	0	31.1134	0	0	0	0	0	0	0	0	0	0	0	49.6905	0	10.5633	18.9273
Undifferentiated	SW480	16.2315	0	56.3802	11.1124	1.38644	0	27.3147	0	0	0.190705	0	0	0	0	0	3.10907	0.453556	0	59.2991	0.666644	11.896	13.6957
Undifferentiated	HCT116	76.0898	7.77176	128.62	8.0951	25.4227	0	19.1016	0	0	0	0	0	0	0	0	0	0	0	0	0	0	0
Undifferentiated	DLD-1	71.361	14.9418	149.275	3.21602	2.76626	0	6.33805	0.274626	0	0	0	0	0	0	0	0	0	0	0	0	0	0
Undifferentiated	RKO	52.9646	0	145.97	11.2724	4.87792	0	30.6926	0	0	0	0	0	0	0	0	3.66432	0	0	14.5578	0	0	10.1276
Undifferentiated	LOVO	14.8279	0.379784	134.01	0.841556	3.99371	0	5.42283	0	0	1.0523	0	0	2.64393	0	0	1.05016	0	0	64.1763	0	5.43745	10.9158
Undifferentiated	Caco-2	72.096	0.685501	91.5893	1.35626	1.64482	0	5.13591	0	0	0.815208	0	0	0	0	0	1.93314	0	0	8.78528	1.02491	62.7139	13.9747
Colon-like	LS174T	21.4387	0.340069	108.484	3.5331	7.43735	1.13905	11.6475	48.8465	10.2702	4.51078	0.298868	5.09871	43.2564	3.51384	4.33323	20.6926	0.219484	1.46891	0	0	0	16.395
Colon-like	WiDr	77.0435	0.941151	180.827	5.852	5.97376	2.03036	18.3972	4.74932	10.7457	1.63564	0	0	4.12708	0	0	7.66457	0	0	10.0372	0	0	6.7224
Colon-like	LS180	23.532	0	128.227	7.24381	12.0846	0	9.783	36.0169	14.6802	5.51417	0.235344	3.568	52.617	13.76	5.279	27.0149	0.37572	1.532	0	0	0	17.5085
Colon-like	HT29	42.541	3.01927	170.94	5.04089	0.528274	1.7237	22.2005	5.95092	7.09374	0.608378	0	0	4.51833	0	0	13.8456	0.342112	0	25.8868	0.282096	0	4.22575
Colon-like	SW1463	3.49218	19.7529	139.641	0	15.7545	0	36.5871	19.7222	2.79998	0	0	0	0	0	0	57.005	0	0	11.4403	0	0	20.7228
Colon-like	SW1116	28.5309	0.134709	146.913	6.40246	3.34781	5.61454	21.8097	4.70978	10.0982	1.04182	0.217245	1.40524	27.064	1.78265	0	30.915	0	0	20.6054	0.127509	0.613101	5.6428
Colon-like	SW948	28.1663	0.409649	128.237	0	0.542258	0	12.3016	12.7436	6.27893	3.41351	0	0	0.878171	0	1.40455	36.5593	0.469333	0	7.27977	0	1.69345	5.86706

## Sheet: T.S7
Table S7. The average of relative quantification of glycosylation features on N-, O- and GSLs glycans in CRC cell line classifications (Figure 2).
Classification	CellLine	α2-3 sialylation(GSL)	α2-3 sialylation(N)	α2-3 sialylation(O)	α2-6 sialylation(GSL)	α2-6 sialylation(N)	α2-6 sialylation(O)	α2-6 sialylation(core GalNAc)(O)	Lewis A/X(GSL)	Sialyl-Lewis A/X(GSL)	Lewis A/X(N)	Sialyl Lewis A/X(N)	Lewis A/X(O)	Sialyl Lewis A/X(O)	(Sialyl) Dimeric Lewis A/X(O)	Sulpho Lewis A/X(O)	(A/B) Lewis B/Y (GSL)	Lewis B/Y(N)	Lewis B/Y(O)	Blood group antigen(GSL)	Blood group antigen(N)	Blood group antigen(O)	Core fucosylation(N)
Unassigned	Unassigned	67.7508	3.13183	101.412	11.112	12.9098	0.647066	36.4039	0.812715	1.44252	1.03313	0	0.467952	1.08234	0.12224	0.730471	1.26949	0.157224	0	12.9438	0.45071	1.3443	17.3159
Undifferentiated	Undifferentiated	42.5265	2.91508	112.311	5.26364	5.25079	0.347892	22.3875	0.259126	0.478868	0.228691	0	0	0.293769	0	0	3.26324	0.0503951	0	32.5838	0.242742	10.4453	9.44573
Colon-like	Colon-like	32.1064	3.51396	143.324	4.01032	6.52407	1.50109	18.9609	18.9627	8.85242	2.38919	0.107351	1.43885	18.923	2.72236	1.57383	27.671	0.20095	0.428702	10.7499	0.058515	0.329507	11.012

## Sheet: T.S8
Table S8. The correlation of glycosylation features on N-, O- and GSLs glycans and relevant GTs1 in CRC cell lines as well as correlation value and p value (Figure 3).
																																Correlation value											P value
Cellline	Lewis A/X(N)	Lewis A/X(O)	Lewis A/X(GSL)	Lewis A/X(I)	Sialyl Lewis A/X(N)	Sialyl Lewis A/X(O)	Sialyl-Lewis A/X(GSL)	Sialyl-Lewis A/X(I)	(Sialyl) Dimeric Lewis A/X(O)	Sulpho Lewis A/X(O)	Lewis B/Y(N)	Lewis B/Y(O)	(A/B) Lewis B/Y (GSL)	(A/B) Lewis B/Y (I)	Blood group antigen(N)	Blood group antigen(O)	Blood group antigen(GSL)	Blood group antigen(I)	Core fucosylation(N)		Cellline	FUT1	FUT2	FUT3	FUT4	FUT5	FUT6	FUT7	FUT8	FUT9			FUT1	FUT2	FUT3	FUT4	FUT5	FUT6	FUT7	FUT8	FUT9			FUT1	FUT2	FUT3	FUT4	FUT5	FUT6
Colo320	0	0	0	0	0	0	0	0	0	0	0	0	0	0	0	0	0	0	19.4813		Colo320	7.16275	5.01957	6.22613	4.74409	5.97737	4.82168	5.31714	9.66862	3.86924		Lewis A/X(N)	-0.372281	0.2529	0.362856	0.183784	-0.153266	0.102102	0.120952	-0.185355	-0.0581198		Lewis A/X(N)	0.155614	0.344645	0.167183	0.495654	0.570918	0.706719
HCT15	0	0	0	0	0	0	0	0	0	0	0	0	19.6125	19.6125	0.49312	3.39713	55.1931	59.0833	5.1757		HCT15	8.41829	8.59897	6.32013	6.32281	5.76758	4.62965	5.36574	9.10971	3.83339		Lewis A/X(O)	0.079253	0.329795	0.536875	0.107375	0.0166298	0.536875	0.115045	0.0894792	0.209637		Lewis A/X(O)	0.770473	0.212238	0.0320085	0.692247	0.951258	0.0320085
SW620	0	0	2.05751	2.05751	0	0	4.30981	4.30981	0	0	0	0	0	0	0	0	41.5522	41.5522	12.1948		SW620	6.17016	4.83914	5.59438	8.2963	5.57505	4.61729	5.13203	9.39491	3.74299		Lewis A/X(GSL)	-0.138231	0.510512	0.735137	0.497945	0.181562	0.216771	-0.238762	-0.166505	0.287457		Lewis A/X(GSL)	0.609677	0.0433206	0.00117595	0.0496615	0.500971	0.420009
SW48	0	0	0	0	0	0	0	0	0	0	0	0	0	0	0	10.5633	49.6905	60.2538	18.9273		SW48	6.51813	5.37803	5.42072	6.53237	5.73777	4.93691	5.29087	8.97726	3.88048		Lewis A/X(I)	-0.262716	0.379147	0.632906	0.462738	0.0418265	0.194051	-0.214949	-0.0268687	0.232862		Lewis A/X(I)	0.325591	0.147533	0.00850203	0.0710936	0.877767	0.471444
SW480	0.190705	0	0	0.190705	0	0	0	0	0	0	0.453556	0	3.10907	3.56263	0.666644	11.896	59.2991	71.8617	13.6957		SW480	7.39543	5.07683	5.97412	8.83634	5.7683	4.79703	5.3388	9.97815	3.93577		Sialyl Lewis A/X(N)	0.079253	0.329795	0.536875	0.107375	0.0166298	0.536875	0.115045	0.0894792	0.209637		Sialyl Lewis A/X(N)	0.770473	0.212238	0.0320085	0.692247	0.951258	0.0320085
HCT116	0	0	0	0	0	0	0	0	0	0	0	0	0	0	0	0	0	0	0		HCT116	6.778	6.05735	5.78808	5.67312	5.61953	4.82702	5.45188	8.52328	3.97038		Sialyl Lewis A/X(O)	-0.185881	0.305858	0.464702	0.223057	-0.114147	0.29403	0.077732	-0.273752	-0.00506948		Sialyl Lewis A/X(O)	0.490663	0.249293	0.0697463	0.406318	0.673805	0.268996
DLD-1	0	0	0.274626	0.274626	0	0	0	0	0	0	0	0	0	0	0	0	0	0	0		DLD-1	6.55027	8.31796	5.54999	7.59966	5.74953	4.55429	5.41045	8.17514	3.98019		Sialyl-Lewis A/X(GSL)	-0.187979	0.346789	0.70006	0.563937	-0.0470294	0.236594	-0.210666	-0.265764	0.0486153		Sialyl-Lewis A/X(GSL)	0.485692	0.188201	0.002532	0.0228891	0.862689	0.377652
RKO	0	0	0	0	0	0	0	0	0	0	0	0	3.66432	3.66432	0	0	14.5578	14.5578	10.1276		RKO	6.27489	5.29038	5.43215	5.81902	5.70764	4.9942	5.49208	8.05883	3.74067		Sialyl-Lewis A/X(I)	-0.249758	0.284316	0.631464	0.457104	-0.0841	0.29217	-0.157081	-0.15551	0.00471242		Sialyl-Lewis A/X(I)	0.350873	0.285866	0.00870008	0.0750636	0.756819	0.272178
LOVO	1.0523	0	0	1.0523	0	2.64393	0	2.64393	0	0	0	0	1.05016	1.05016	0	5.43745	64.1763	69.6138	10.9158		LOVO	6.23153	4.87633	5.30091	5.66109	5.66489	4.82108	5.57687	9.6434	3.79926		(Sialyl) Dimeric Lewis A/X(O)	0.079253	0.329795	0.536875	0.107375	0.0166298	0.536875	0.115045	0.0894792	0.209637		(Sialyl) Dimeric Lewis A/X(O)	0.770473	0.212238	0.0320085	0.692247	0.951258	0.0320085
Caco-2	0.815208	0	0	0.815208	0	0	0	0	0	0	0	0	1.93314	1.93314	1.02491	62.7139	8.78528	72.5241	13.9747		Caco-2	6.25901	6.52038	5.49368	5.87943	5.47005	4.59459	5.31848	8.51536	3.88079		Sulpho Lewis A/X(O)	-0.265881	0.44484	0.498527	-0.0460179	0.189324	0.230089	0.0383482	-0.0255655	0.0178958		Sulpho Lewis A/X(O)	0.31958	0.0842574	0.0493535	0.865617	0.482519	0.391285
LS174T	4.51078	5.09871	48.8465	58.4559	0.298868	43.2564	10.2702	53.8255	3.51384	4.33323	0.219484	1.46891	20.6926	22.381	0	0	0	0	16.395		LS174T	6.59482	8.20293	11.2996	6.48354	5.73585	6.35395	5.74045	9.26643	3.92943		Lewis B/Y(N)	0.0231835	0.24729	0.351616	0.328433	0.293874	-0.0540948	-0.200924	-0.0367072	0.179672		Lewis B/Y(N)	0.932085	0.35581	0.181713	0.214246	0.269263	0.842285
WiDr	1.63564	0	4.74932	6.38496	0	4.12708	10.7457	14.8728	0	0	0	0	7.66457	7.66457	0	0	10.0372	10.0372	6.7224		WiDr	6.37393	6.54924	7.28439	8.33968	5.68652	4.81768	5.47058	6.0255	3.84869		Lewis B/Y(O)	0.0280056	0.25205	0.420084	-0.0840168	-0.0280262	0.420084	0.420084	0.140028	0.196039		Lewis B/Y(O)	0.917999	0.346322	0.105228	0.757053	0.917939	0.105228
HT29	0.608378	0	5.95092	6.5593	0	4.51833	7.09374	11.6121	0	0	0.342112	0	13.8456	14.1877	0.282096	0	25.8868	26.1689	4.22575		HT29	6.75174	7.56134	6.21978	7.84211	5.72448	4.69122	5.20095	5.79486	3.9277		(A/B) Lewis B/Y (GSL)	0.11046	0.632906	0.743366	0.301526	0.345068	0.337351	-0.137329	-0.065679	0.095533		(A/B) Lewis B/Y (GSL)	0.683825	0.00850203	0.000965822	0.256403	0.19055	0.201319
SW1463	0	0	19.7222	19.7222	0	0	2.79998	2.79998	0	0	0	0	57.005	57.005	0	0	11.4403	11.4403	20.7228		SW1463	7.08203	7.75496	9.08039	7.65532	5.93743	5.48661	5.29628	9.68513	4.20809		(A/B) Lewis B/Y (I)	0.11046	0.632906	0.743366	0.301526	0.345068	0.337351	-0.137329	-0.065679	0.095533		(A/B) Lewis B/Y (I)	0.683825	0.00850203	0.000965822	0.256403	0.19055	0.201319
SW1116	1.04182	1.40524	4.70978	7.15684	0.217245	27.064	10.0982	37.3795	1.78265	0	0	0	30.915	30.915	0.127509	0.613101	20.6054	21.346	5.6428		SW1116	6.62507	8.1164	8.18162	8.24195	5.73777	5.27407	5.19386	8.59126	3.88874		Blood group antigen(N)	0.357599	0.164496	0.0250319	0.228864	-0.0393649	-0.379055	-0.189528	-0.00357599	0.128736		Blood group antigen(N)	0.173879	0.542671	0.926683	0.393884	0.884915	0.147639
SW948	3.41351	0	12.7436	16.1571	0	0.878171	6.27893	7.1571	0	1.40455	0.469333	0	36.5593	37.0286	0	1.69345	7.27977	8.97322	5.86706		SW948	5.94839	8.5372	7.73928	7.38958	5.77844	4.72036	5.07099	8.30293	3.84736		Blood group antigen(O)	-0.0875075	-0.0518563	-0.327343	-0.0388922	-0.00648681	-0.226871	-0.136123	0.243076	-0.139364		Blood group antigen(O)	0.747259	0.84874	0.215861	0.886288	0.980978	0.398127
																																Blood group antigen(GSL)	0.0133337	-0.32149	-0.337787	0.268156	-0.0874741	-0.100744	-0.133337	0.284452	-0.385196		Blood group antigen(GSL)	0.960911	0.224668	0.2007	0.315301	0.747353	0.710464
																																Blood group antigen(I)	-0.120003	-0.333342	-0.465198	0.164449	-0.284662	-0.290378	-0.168894	0.20445	-0.296304		Blood group antigen(I)	0.657996	0.207065	0.069409	0.542787	0.285255	0.275265
																																Core fucosylation(N)	0.00588668	-0.398823	0.0588668	-0.0956586	0.225331	0.403238	-0.0485651	0.63429	-0.0191317		Core fucosylation(N)	0.982738	0.125967	0.828556	0.724534	0.401423	0.121446
																												Correlation value															P value
Cellline	2-3 sialylation(N)	2-3 sialylation(O)	2-3 sialylation(GSL)	2-3 sialylation(I)	2-6 sialylation(N)	2-6 sialylation(O)	2-6 sialylation(GSL)	2-6 sialylation(core GalNAc)(O)	2-6 sialylation(I)		Cellline	ST3GAL1	ST3GAL2	ST3GAL3	ST3GAL4	ST3GAL5	ST3GAL6	ST6GALNAC1	ST6GALNAC2	ST6GALNAC3	ST6GALNAC4	ST6GALNAC5	ST6GALNAC6	ST6GAL1					ST3GAL1	ST3GAL2	ST3GAL3	ST3GAL4	ST3GAL5	ST3GAL6	ST6GALNAC1	ST6GALNAC2	ST6GALNAC3	ST6GALNAC4	ST6GALNAC5	ST6GALNAC6	ST6GAL1			ST3GAL1	ST3GAL2	ST3GAL3	ST3GAL4	ST3GAL5	ST3GAL6
Colo320	5.936	100	100	205.936	18.3163	0	0	90.6945	109.011		Colo320	5.28618	7.32694	6.37317	7.28742	6.79095	5.08738	4.50972	5.35645	8.29538	6.78118	4.66016	6.64713	6.90408				2-3 sialylation(N)	-0.0589973	0.0353984	-0.0383482	-0.0914458	0.392621	0.339235	0.262538	0.194691	0.0235989	-0.0294987	-0.253688	-0.0472326	-0.321535		2-3 sialylation(N)	0.828182	0.89645	0.887869	0.736254	0.132514	0.198655
HCT15	1.41003	114.228	4.22111	119.859	1.80089	0	0	26.3754	28.1763		HCT15	5.13103	6.38621	5.90409	6.24389	5.70984	4.66209	4.40846	9.608	3.87297	6.67602	4.91539	6.28104	5.27069				2-3 sialylation(O)	0.632353	0.197059	-0.0588235	0.376471	0.0235467	-0.05	0.488235	0.208824	-0.208824	0.370588	-0.317647	-0.322296	0.138235		2-3 sialylation(O)	0.0102161	0.463185	0.830731	0.151349	0.931023	0.856487
SW620	0	107.875	33.2814	141.157	4.65154	3.13103	11.4791	49.9929	69.2546		SW620	5.2148	7.70682	6.29896	6.3377	5.23235	4.63436	4.34275	5.27325	4.06496	6.86916	5.30456	5.52496	6.10159				2-3 sialylation(GSL)	0.455882	0.376471	0.0147059	0.126471	0.337013	0.429412	-0.00588235	-0.0411765	0.402941	0.0235294	0.0411765	0.387049	0.358824		2-3 sialylation(GSL)	0.0778835	0.151349	0.960678	0.640554	0.2018	0.0985365
SW48	1.04687	82.8488	41.6649	125.561	0.712796	0	0	31.1134	31.8262		SW48	5.25939	6.2149	5.69216	6.27198	5.93746	4.69779	4.43462	6.14595	3.97303	7.57061	4.97741	6.82843	5.31974				2-3 sialylation(I)	0.670588	0.405882	-0.0441176	0.285294	0.245769	0.329412	0.4	0.0382353	0.238235	0.226471	-0.258824	-0.0206034	0.320588		2-3 sialylation(I)	0.00567306	0.120021	0.873739	0.28324	0.358873	0.212614
SW480	0	56.3802	16.2315	72.6117	1.38644	0	11.1124	27.3147	39.8135		SW480	5.56563	6.29437	5.82835	6.99933	5.76936	4.674	4.56968	5.43979	4.46857	6.81769	5.2489	6.26987	6.40682				2-6 sialylation(N)	0.176471	0.167647	0.214706	-0.188235	0.0500368	0.473529	0.155882	-0.244118	0.214706	-0.129412	0.0176471	0.117734	0.385294		2-6 sialylation(N)	0.512164	0.533888	0.423208	0.483876	0.853993	0.066027
HCT116	7.77176	128.62	76.0898	212.482	25.4227	0	8.0951	19.1016	52.6195		HCT116	5.90776	6.11864	5.65086	6.21317	6.1126	5.94739	4.68076	8.89254	5.20018	7.16343	5.39941	6.7203	6.44323				2-6 sialylation(O)	0.404087	0.557855	-0.164496	0.468455	-0.243347	-0.200256	0.153768	0.0643679	-0.0893998	0.010728	-0.139464	-0.49385	0.164496		2-6 sialylation(O)	0.120589	0.0247385	0.542671	0.0672234	0.36378	0.457101
DLD-1	14.9418	149.275	71.361	235.577	2.76626	0	3.21602	6.33805	12.3203		DLD-1	5.82818	6.67781	5.89346	7.04995	5.68031	4.58635	4.62009	7.65245	4.9004	6.9044	4.83984	6.04357	5.23338				2-6 sialylation(GSL)	0.492592	0.197037	0.0865768	0.095533	-0.342081	-0.0686644	-0.0388103	-0.128373	0.0925476	0.211964	0.483636	-0.110541	0.450796		2-6 sialylation(GSL)	0.0525626	0.464515	0.749867	0.724883	0.194673	0.800519
RKO	0	145.97	52.9646	198.935	4.87792	0	11.2724	30.6926	46.8429		RKO	7.17918	6.47102	6.26486	6.16296	5.29033	4.73541	4.5781	5.33558	4.10255	10.7018	4.92629	8.43622	7.04746				2-6 sialylation(core GalNAc)(O)	-0.361765	0.197059	0.482353	-0.205882	-0.110375	-0.105882	-0.414706	-0.441176	-0.344118	0.220588	-0.00588235	-0.126564	0.255882		2-6 sialylation(core GalNAc)(O)	0.168981	0.463185	0.060634	0.442959	0.684056	0.696767
LOVO	0.379784	134.01	14.8279	149.217	3.99371	0	0.841556	5.42283	10.2581		LOVO	5.77198	6.33744	5.95865	8.46525	6.25933	4.80799	4.52155	5.84108	4.65319	6.98592	5.17271	6.45566	6.15955				2-6 sialylation(I)	-0.0647059	0.205882	0.335294	-0.164706	-0.0470935	0.1	-0.197059	-0.367647	-0.0764706	0.25	0.0941176	-0.110375	0.552941		2-6 sialylation(I)	0.813651	0.442959	0.204176	0.541224	0.862503	0.71313
Caco-2	0.685501	91.5893	72.096	164.371	1.64482	0	1.35626	5.13591	8.13699		Caco-2	5.82556	6.95295	5.47754	6.06869	5.45384	6.65768	4.59348	5.40009	8.13573	6.39293	4.95546	6.72988	5.665
LS174T	0.340069	108.484	21.4387	130.263	7.43735	1.13905	3.5331	11.6475	23.757		LS174T	6.07567	6.564	5.6679	6.7548	5.68031	4.75308	10.817	6.92381	5.09538	6.34607	4.80163	6.37715	5.19409
WiDr	0.941151	180.827	77.0435	258.812	5.97376	2.03036	5.852	18.3972	32.2533		WiDr	10.1207	6.88439	5.71545	8.06207	6.53639	5.05707	5.18627	6.12082	3.92087	6.79303	4.84705	6.28104	6.75394
HT29	3.01927	170.94	42.541	216.501	0.528274	1.7237	5.04089	22.2005	29.4934		HT29	9.77265	7.28556	5.81125	8.46613	5.94617	4.77456	4.89268	6.21917	4.35341	7.09733	4.8329	6.07329	5.43899
SW1463	19.7529	139.641	3.49218	162.886	15.7545	0	0	36.5871	52.3416		SW1463	5.27371	6.5871	5.73366	5.78351	5.30555	4.78653	7.86525	5.26892	3.9586	7.03178	4.79968	5.77474	5.59285
SW1116	0.134709	146.913	28.5309	175.578	3.34781	5.61454	6.40246	21.8097	37.1745		SW1116	6.5265	6.78488	5.18678	7.43714	5.24738	4.56849	4.6161	8.02359	5.00442	8.41	4.79186	5.89031	7.07323
SW948	0.409649	128.237	28.1663	156.813	0.542258	0	0	12.3016	12.8438		SW948	5.23069	6.09281	5.38537	6.68073	5.83803	4.46814	5.28283	7.76839	4.17559	7.04839	4.65903	6.14546	5.49452
1 Berg, K. C. G.;Eide, P. W.;Eilertsen, I. A.;Johannessen, B.;Bruun, J.;Danielsen, S. A.;Bjornslett, M.;Meza-Zepeda, L. A.;Eknaes, M.;Lind, G. E.;Myklebost, O.;Skotheim, R. I.;Sveen, A.; Lothe, R. A., Multi-omics of 34 colorectal cancer cell lines - a resource for biomedical studies. Mol Cancer 2017, 16 (1), 116.
[truncated: 7 more columns]

## Sheet: T.S9
Table S9. The correlation of TFs1 with GTs and glycosylation features on N-, O- and GSLs glycans in CRC cell lines as well as the corresponding correlation value and p-value (Figure 4).
Cellline	FUT1	FUT2	FUT3	FUT4	FUT5	FUT6	FUT7	FUT8	FUT9	ST3GAL1	ST3GAL2	ST3GAL3	ST3GAL4	ST3GAL5	ST3GAL6	ST6GALNAC1	ST6GALNAC2	ST6GALNAC3	ST6GALNAC4	ST6GALNAC5	ST6GALNAC6	ST6GAL1		Cellline	2-3 sialylation(N)	2-3 sialylation(O)	2-3 sialylation(GSL)	2-3 sialylation(I)	2-6 sialylation(N)	2-6 sialylation(O)	2-6 sialylation(GSL)	2-6 sialylation(core GalNAc)(O)	2-6 sialylation(I)	Lewis A/X(N)	Lewis A/X(O)	Lewis A/X(GSL)	Lewis A/X(I)	Sialyl Lewis A/X(N)	Sialyl Lewis A/X(O)	Sialyl-Lewis A/X(GSL)	Sialyl-Lewis A/X(I)	(Sialyl) Dimeric Lewis A/X(O)	Sulpho Lewis A/X(O)	Lewis B/Y(N)	Lewis B/Y(O)	(A/B) Lewis B/Y (GSL)	(A/B) Lewis B/Y (I)	Blood group antigen(N)	Blood group antigen(O)
Colo320	7.16275	5.01957	6.22613	4.74409	5.97737	4.82168	5.31714	9.66862	3.86924	5.28618	7.32694	6.37317	7.28742	6.79095	5.08738	4.50972	5.35645	8.29538	6.78118	4.66016	6.64713	6.90408		Colo320	5.936	100	100	205.936	18.3163	0	0	90.6945	109.011	0	0	0	0	0	0	0	0	0	0	0	0	0	0	0	0
HCT15	8.41829	8.59897	6.32013	6.32281	5.76758	4.62965	5.36574	9.10971	3.83339	5.13103	6.38621	5.90409	6.24389	5.70984	4.66209	4.40846	9.608	3.87297	6.67602	4.91539	6.28104	5.27069		HCT15	1.41003	114.228	4.22111	119.859	1.80089	0	0	26.3754	28.1763	0	0	0	0	0	0	0	0	0	0	0	0	19.6125	19.6125	0.49312	3.39713
SW620	6.17016	4.83914	5.59438	8.2963	5.57505	4.61729	5.13203	9.39491	3.74299	5.2148	7.70682	6.29896	6.3377	5.23235	4.63436	4.34275	5.27325	4.06496	6.86916	5.30456	5.52496	6.10159		SW620	0	107.875	33.2814	141.157	4.65154	3.13103	11.4791	49.9929	69.2546	0	0	2.05751	2.05751	0	0	4.30981	4.30981	0	0	0	0	0	0	0	0
SW48	6.51813	5.37803	5.42072	6.53237	5.73777	4.93691	5.29087	8.97726	3.88048	5.25939	6.2149	5.69216	6.27198	5.93746	4.69779	4.43462	6.14595	3.97303	7.57061	4.97741	6.82843	5.31974		SW48	1.04687	82.8488	41.6649	125.561	0.712796	0	0	31.1134	31.8262	0	0	0	0	0	0	0	0	0	0	0	0	0	0	0	10.5633
SW480	7.39543	5.07683	5.97412	8.83634	5.7683	4.79703	5.3388	9.97815	3.93577	5.56563	6.29437	5.82835	6.99933	5.76936	4.674	4.56968	5.43979	4.46857	6.81769	5.2489	6.26987	6.40682		SW480	0	56.3802	16.2315	72.6117	1.38644	0	11.1124	27.3147	39.8135	0.190705	0	0	0.190705	0	0	0	0	0	0	0.453556	0	3.10907	3.56263	0.666644	11.896
HCT116	6.778	6.05735	5.78808	5.67312	5.61953	4.82702	5.45188	8.52328	3.97038	5.90776	6.11864	5.65086	6.21317	6.1126	5.94739	4.68076	8.89254	5.20018	7.16343	5.39941	6.7203	6.44323		HCT116	7.77176	128.62	76.0898	212.482	25.4227	0	8.0951	19.1016	52.6195	0	0	0	0	0	0	0	0	0	0	0	0	0	0	0	0
DLD-1	6.55027	8.31796	5.54999	7.59966	5.74953	4.55429	5.41045	8.17514	3.98019	5.82818	6.67781	5.89346	7.04995	5.68031	4.58635	4.62009	7.65245	4.9004	6.9044	4.83984	6.04357	5.23338		DLD-1	14.9418	149.275	71.361	235.577	2.76626	0	3.21602	6.33805	12.3203	0	0	0.274626	0.274626	0	0	0	0	0	0	0	0	0	0	0	0
RKO	6.27489	5.29038	5.43215	5.81902	5.70764	4.9942	5.49208	8.05883	3.74067	7.17918	6.47102	6.26486	6.16296	5.29033	4.73541	4.5781	5.33558	4.10255	10.7018	4.92629	8.43622	7.04746		RKO	0	145.97	52.9646	198.935	4.87792	0	11.2724	30.6926	46.8429	0	0	0	0	0	0	0	0	0	0	0	0	3.66432	3.66432	0	0
LOVO	6.23153	4.87633	5.30091	5.66109	5.66489	4.82108	5.57687	9.6434	3.79926	5.77198	6.33744	5.95865	8.46525	6.25933	4.80799	4.52155	5.84108	4.65319	6.98592	5.17271	6.45566	6.15955		LOVO	0.379784	134.01	14.8279	149.217	3.99371	0	0.841556	5.42283	10.2581	1.0523	0	0	1.0523	0	2.64393	0	2.64393	0	0	0	0	1.05016	1.05016	0	5.43745
Caco-2	6.25901	6.52038	5.49368	5.87943	5.47005	4.59459	5.31848	8.51536	3.88079	5.82556	6.95295	5.47754	6.06869	5.45384	6.65768	4.59348	5.40009	8.13573	6.39293	4.95546	6.72988	5.665		Caco-2	0.685501	91.5893	72.096	164.371	1.64482	0	1.35626	5.13591	8.13699	0.815208	0	0	0.815208	0	0	0	0	0	0	0	0	1.93314	1.93314	1.02491	62.7139
LS174T	6.59482	8.20293	11.2996	6.48354	5.73585	6.35395	5.74045	9.26643	3.92943	6.07567	6.564	5.6679	6.7548	5.68031	4.75308	10.817	6.92381	5.09538	6.34607	4.80163	6.37715	5.19409		LS174T	0.340069	108.484	21.4387	130.263	7.43735	1.13905	3.5331	11.6475	23.757	4.51078	5.09871	48.8465	58.4559	0.298868	43.2564	10.2702	53.8255	3.51384	4.33323	0.219484	1.46891	20.6926	22.381	0	0
WiDr	6.37393	6.54924	7.28439	8.33968	5.68652	4.81768	5.47058	6.0255	3.84869	10.1207	6.88439	5.71545	8.06207	6.53639	5.05707	5.18627	6.12082	3.92087	6.79303	4.84705	6.28104	6.75394		WiDr	0.941151	180.827	77.0435	258.812	5.97376	2.03036	5.852	18.3972	32.2533	1.63564	0	4.74932	6.38496	0	4.12708	10.7457	14.8728	0	0	0	0	7.66457	7.66457	0	0
HT29	6.75174	7.56134	6.21978	7.84211	5.72448	4.69122	5.20095	5.79486	3.9277	9.77265	7.28556	5.81125	8.46613	5.94617	4.77456	4.89268	6.21917	4.35341	7.09733	4.8329	6.07329	5.43899		HT29	3.01927	170.94	42.541	216.501	0.528274	1.7237	5.04089	22.2005	29.4934	0.608378	0	5.95092	6.5593	0	4.51833	7.09374	11.6121	0	0	0.342112	0	13.8456	14.1877	0.282096	0
SW1463	7.08203	7.75496	9.08039	7.65532	5.93743	5.48661	5.29628	9.68513	4.20809	5.27371	6.5871	5.73366	5.78351	5.30555	4.78653	7.86525	5.26892	3.9586	7.03178	4.79968	5.77474	5.59285		SW1463	19.7529	139.641	3.49218	162.886	15.7545	0	0	36.5871	52.3416	0	0	19.7222	19.7222	0	0	2.79998	2.79998	0	0	0	0	57.005	57.005	0	0
SW1116	6.62507	8.1164	8.18162	8.24195	5.73777	5.27407	5.19386	8.59126	3.88874	6.5265	6.78488	5.18678	7.43714	5.24738	4.56849	4.6161	8.02359	5.00442	8.41	4.79186	5.89031	7.07323		SW1116	0.134709	146.913	28.5309	175.578	3.34781	5.61454	6.40246	21.8097	37.1745	1.04182	1.40524	4.70978	7.15684	0.217245	27.064	10.0982	37.3795	1.78265	0	0	0	30.915	30.915	0.127509	0.613101
SW948	5.94839	8.5372	7.73928	7.38958	5.77844	4.72036	5.07099	8.30293	3.84736	5.23069	6.09281	5.38537	6.68073	5.83803	4.46814	5.28283	7.76839	4.17559	7.04839	4.65903	6.14546	5.49452		SW948	0.409649	128.237	28.1663	156.813	0.542258	0	0	12.3016	12.8438	3.41351	0	12.7436	16.1571	0	0.878171	6.27893	7.1571	0	1.40455	0.469333	0	36.5593	37.0286	0	1.69345
Correlation value between TFs and integrated glycans in CRC cell lines																																	P value between TFs and integrated glycans in CRC cell lines
	2-3 sialylation(N)	2-3 sialylation(O)	2-3 sialylation(GSL)	2-3 sialylation(I)	2-6 sialylation(N)	2-6 sialylation(O)	2-6 sialylation(GSL)	2-6 sialylation(core GalNAc)(O)	2-6 sialylation(I)	Lewis A/X(N)	Lewis A/X(O)	Lewis A/X(GSL)	Lewis A/X(I)	Sialyl Lewis A/X(N)	Sialyl Lewis A/X(O)	Sialyl-Lewis A/X(GSL)	Sialyl-Lewis A/X(I)	(Sialyl) Dimeric Lewis A/X(O)	Sulpho Lewis A/X(O)	Lewis B/Y(N)	Lewis B/Y(O)	(A/B) Lewis B/Y (GSL)	(A/B) Lewis B/Y (I)	Blood group antigen(N)	Blood group antigen(O)	Blood group antigen(GSL)	Blood group antigen(I)	Core fucosylation(N)						2-3 sialylation(N)	2-3 sialylation(O)	2-3 sialylation(GSL)	2-3 sialylation(I)	2-6 sialylation(N)	2-6 sialylation(O)	2-6 sialylation(GSL)	2-6 sialylation(core GalNAc)(O)	2-6 sialylation(I)	Lewis A/X(N)	Lewis A/X(O)	Lewis A/X(GSL)	Lewis A/X(I)	Sialyl Lewis A/X(N)	Sialyl Lewis A/X(O)	Sialyl-Lewis A/X(GSL)
CDX1	-0.0412981	0.211765	-0.211765	0.0117647	0.45	0.14304	0.00298541	0.155882	0.326471	0.0706862	0.483188	0.444538	0.33138	0.483188	0.157154	0.388922	0.344006	0.483188	0.406491	-0.0173876	0.25205	0.588125	0.588125	-0.293231	-0.346789	-0.37927	-0.539274	-0.00147167					CDX1	0.879301	0.429738	0.429738	0.969412	0.0821669	0.597168	0.991245	0.563504	0.216919	0.79476	0.0579607	0.0844933	0.209916	0.0579607	0.561069	0.136527
ETS2	0.144543	0.408824	-0.538235	-0.0676471	-0.108824	0.450575	-0.238833	-0.158824	-0.235294	0.493233	0.378369	0.867085	0.841885	0.378369	0.652273	0.76488	0.801111	0.378369	0.455066	0.372868	0.364073	0.725454	0.725454	-0.0750958	-0.207425	0.0444457	-0.162967	-0.0456218					ETS2	0.593278	0.117166	0.0338078	0.805142	0.688634	0.0798627	0.373022	0.556032	0.379021	0.0522089	0.148433	1.37294e-05	4.31459e-05	0.148433	0.00617223	0.000557058
HNF1A	-0.176992	-0.205882	-0.261765	-0.211765	-0.0852941	0.321839	-0.0597081	-0.0235294	0.00588235	0.458675	0.36303	0.538786	0.6956	0.36303	0.283891	0.531527	0.512083	0.36303	0.324682	0.320705	0.196039	0.54633	0.54633	0.261047	0.204184	-0.065187	0.162967	0.450331					HNF1A	0.511987	0.442959	0.326245	0.429738	0.75456	0.224137	0.826141	0.934507	0.986888	0.0739409	0.166964	0.0312862	0.00277053	0.166964	0.286618	0.0340978
HNF4A	-0.0589973	0.00588235	-0.302941	-0.102941	-0.302941	0.250319	-0.0388103	-0.179412	-0.229412	0.353431	0.36303	0.62361	0.701571	0.36303	0.224747	0.473189	0.422547	0.36303	0.324682	0.378664	0.196039	0.614994	0.614994	0.368327	0.142605	-0.142226	0.0918544	0.16777					HNF4A	0.828182	0.986888	0.253427	0.704933	0.253427	0.349756	0.886526	0.505018	0.39137	0.179313	0.166964	0.00984337	0.00245508	0.166964	0.402678	0.0641371
MECOM	0.0206491	0.408824	0.0794118	0.352941	0.0352941	0.432695	-0.095533	-0.0323529	0.00882353	0.501087	0.237759	0.622039	0.647833	0.237759	0.555953	0.706542	0.661309	0.237759	0.199411	0.144897	0.0840168	0.617979	0.617979	-0.0393359	-0.204184	-0.164449	-0.099262	0.233996					MECOM	0.939496	0.117166	0.771324	0.180212	0.899718	0.0941314	0.724883	0.908401	0.978149	0.0480154	0.375238	0.0100856	0.00665488	0.375238	0.0253397	0.00221521
MYB	-0.185842	0.155882	-0.520588	-0.267647	-0.205882	0.489911	-0.0358249	0.132353	0.0117647	0.365998	0.455066	0.835669	0.755308	0.455066	0.500188	0.751916	0.744562	0.455066	0.570111	0.494581	0.364073	0.653804	0.653804	-0.168072	-0.171774	0.065187	-0.160004	0.0809419					MYB	0.490756	0.563504	0.0410139	0.315146	0.442959	0.054062	0.895208	0.624821	0.969412	0.163265	0.0765389	5.55388e-05	0.000716401	0.0765389	0.048482	0.000781124
MLLT10	0.147493	-0.417647	0.179412	-0.208824	0.0676471	-0.318263	-0.0358249	0.361765	0.197059	-0.758699	-0.401378	-0.666022	-0.77322	-0.401378	-0.694518	-0.680614	-0.700579	-0.401378	-0.439727	-0.484921	-0.196039	-0.728439	-0.728439	-0.01788	0.0356512	0.158523	0.164449	0.013245					MLLT10	0.585676	0.108896	0.505018	0.436322	0.805142	0.22962	0.895208	0.168981	0.463185	0.00065616	0.123336	0.0048518	0.000443173	0.123336	0.00283102	0.00370834
SIX4	-0.203541	-0.208824	0.0676471	-0.161765	0.0235294	-0.264623	0.262716	0.326471	0.367647	-0.381706	-0.498527	-0.628322	-0.668731	-0.498527	-0.420767	-0.466707	-0.485379	-0.498527	-0.306786	-0.0367072	-0.420084	-0.310482	-0.310482	0.12516	0.0939895	0.337787	0.192598	-0.291391					SIX4	0.449596	0.436322	0.805142	0.548605	0.934507	0.321961	0.325591	0.216919	0.161766	0.144596	0.0493535	0.00914405	0.00462054	0.0493535	0.104605	0.0683903
MSX1	0.126844	-0.282353	0.244118	0.0117647	0.314706	-0.500639	-0.125387	-0.0470588	0.0411765	-0.413122	-0.176402	-0.757128	-0.629921	-0.176402	-0.461322	-0.751916	-0.637747	-0.176402	-0.406491	-0.647206	-0.25205	-0.626936	-0.626936	-0.14304	0.233353	-0.031112	0.105188	0.0956586					MSX1	0.6397	0.288413	0.360918	0.969412	0.234712	0.0482476	0.643581	0.865106	0.882386	0.111734	0.513417	0.000683525	0.00891594	0.513417	0.0720765	0.000781124
ZNF286A	0.0353984	-0.388235	0.144118	-0.214706	0	-0.607919	-0.200022	0.144118	-0.0617647	-0.562348	-0.314456	-0.728854	-0.788147	-0.314456	-0.591439	-0.800532	-0.764982	-0.314456	-0.199411	-0.378664	-0.0840168	-0.576184	-0.576184	-0.121584	0.178256	0.0696315	0.11704	0.0809419					ZNF286A	0.89645	0.1382	0.593829	0.423208	1	0.0124809	0.457637	0.593829	0.822182	0.0233616	0.235551	0.00136035	0.000287226	0.235551	0.0158173	0.000195201
ZNF286B	-0.0707968	-0.435294	0.108824	-0.252941	-0.111765	-0.657983	-0.274657	0.0970588	-0.132353	-0.391131	-0.237759	-0.710004	-0.728439	-0.237759	-0.500188	-0.774603	-0.733566	-0.237759	-0.0843661	-0.198992	-0.0840168	-0.447811	-0.447811	-0.0357599	0.314379	0.0562978	0.118522	0.138337					ZNF286B	0.794446	0.0936354	0.688634	0.343324	0.680533	0.00559293	0.303253	0.721358	0.624821	0.134121	0.375238	0.00205967	0.0013733	0.375238	0.048482	0.000426294
Correlation value between TFs and GTs in CRC cell lines																								P value between TFs and GTs in CRC cell lines
	FUT1	FUT2	FUT3	FUT4	FUT5	FUT6	FUT7	FUT8	FUT9	ST3GAL1	ST3GAL2	ST3GAL3	ST3GAL4	ST3GAL5	ST3GAL6	ST6GALNAC1	ST6GALNAC2	ST6GALNAC3	ST6GALNAC4	ST6GALNAC5	ST6GALNAC6	ST6GAL1			FUT1	FUT2	FUT3	FUT4	FUT5	FUT6	FUT7	FUT8	FUT9	ST3GAL1	ST3GAL2	ST3GAL3	ST3GAL4	ST3GAL5	ST3GAL6	ST6GALNAC1	ST6GALNAC2	ST6GALNAC3	ST6GALNAC4	ST6GALNAC5	ST6GALNAC6	ST6GAL1
CDX1	0.123529	0.455882	0.697059	0.0558824	0.353201	0.567647	-0.0588235	0.0647059	0.0911765	-0.00294118	-0.194118	-0.338235	-0.326471	-0.375276	-0.3	0.429412	0.188235	-0.102941	0.182353	-0.485294	-0.225166	0.2		CDX1	0.648478	0.0778835	0.00360046	0.839299	0.179616	0.0240175	0.830731	0.813651	0.737903	0.995629	0.470031	0.200041	0.216919	0.152053	0.25825	0.0985365	0.483876	0.704933	0.497921	0.0589123	0.401778	0.456391
ETS2	0.0147059	0.567647	0.688235	0.452941	0.213392	0.188235	-0.173529	-0.0235294	0.235294	0.0352941	0.0205882	-0.338235	0.255882	-0.0647535	-0.255882	0.597059	0.226471	-0.379412	-0.0764706	-0.476471	-0.623988	-0.438235		ETS2	0.960678	0.0240175	0.00421047	0.0800039	0.427467	0.483876	0.519358	0.934507	0.379021	0.899718	0.943224	0.200041	0.337574	0.811685	0.337574	0.0165987	0.397628	0.147983	0.779743	0.0641908	0.00978567	0.091253
HNF1A	-0.0852941	0.144118	0.547059	0.429412	0.0779985	0.214706	-0.467647	0.232353	0.288235	-0.0676471	0.155882	-0.597059	-0.164706	-0.325239	0.00588235	0.420588	-0.217647	0.0676471	-0.152941	-0.311765	-0.362031	0.0323529		HNF1A	0.75456	0.593829	0.0305944	0.0985365	0.774018	0.423208	0.0698174	0.385168	0.278126	0.805142	0.563504	0.0165987	0.541224	0.219001	0.986888	0.106235	0.416731	0.805142	0.57102	0.239304	0.168222	0.908401
HNF4A	-0.0382353	0.485294	0.520588	0.552941	0.173657	0.00588235	-0.432353	-0.0205882	0.473529	0.0205882	0.144118	-0.605882	-0.202941	-0.551877	-0.267647	0.532353	-0.0470588	0.00294118	-0.0970588	-0.402941	-0.509198	-0.25		HNF4A	0.891046	0.0589123	0.0410139	0.0285876	0.520096	0.986888	0.0960631	0.943224	0.066027	0.943224	0.593829	0.0147693	0.449649	0.0266659	0.315146	0.0360912	0.865106	0.995629	0.721358	0.122925	0.0439535	0.349132
MECOM	-0.2	0.179412	0.485294	0.244118	-0.00588668	0.373529	-0.235294	-0.308824	0.0294118	0.429412	0.297059	-0.435294	0.120588	0.00147167	0.226471	0.602941	-0.217647	-0.120588	0.141176	-0.552941	-0.13245	0.217647		MECOM	0.456391	0.505018	0.0589123	0.360918	0.982738	0.154768	0.379021	0.243953	0.917094	0.0985365	0.263132	0.0936354	0.656438	0.995684	0.397628	0.0153605	0.416731	0.656438	0.601516	0.0285876	0.624849	0.416731
MYB	-0.114706	0.435294	0.641176	0.602941	0.307579	0.297059	-0.429412	0.0294118	0.120588	-0.108824	-0.0852941	-0.361765	0.0882353	-0.334069	-0.594118	0.447059	0.123529	-0.414706	0.155882	-0.441176	-0.615158	-0.326471		MYB	0.672467	0.0936354	0.00897545	0.0153605	0.246504	0.263132	0.0985365	0.917094	0.656438	0.688634	0.75456	0.168981	0.746218	0.206016	0.0172465	0.0843728	0.648478	0.111604	0.563504	0.0889154	0.0112027	0.216919
MLLT10	0.161765	-0.341176	-0.570588	-0.376471	-0.135394	-0.35	0.0823529	0.191176	-0.252941	-0.452941	0.0970588	0.605882	-0.282353	-0.00147167	0.0588235	-0.785294	-0.0764706	-0.0441176	-0.15	0.517647	0.295806	-0.176471		MLLT10	0.548605	0.195963	0.0231764	0.151349	0.617106	0.184066	0.762929	0.476928	0.343324	0.0800039	0.721358	0.0147693	0.288413	0.995684	0.830731	0.000489119	0.779743	0.873739	0.57858	0.0423216	0.265979	0.512164
SIX4	0.155882	-0.379412	-0.338235	-0.252941	-0.111847	-0.238235	0.0676471	0.0676471	-0.502941	-0.252941	-0.25	0.458824	-0.111765	0.229581	0.0323529	-0.570588	0.0588235	-0.155882	0.105882	0.494118	0.281089	0.355882		SIX4	0.563504	0.147983	0.200041	0.343324	0.68005	0.372931	0.805142	0.805142	0.0493467	0.343324	0.349132	0.0758051	0.680533	0.392363	0.908401	0.0231764	0.830731	0.563504	0.696767	0.0539687	0.291606	0.176413
MSX1	-0.0411765	-0.447059	-0.629412	-0.747059	-0.231052	0.0676471	0.261765	0.241176	-0.126471	-0.152941	-0.141176	0.2	-0.238235	0.111847	0.364706	-0.5	-0.0705882	0.458824	0.135294	0.382353	0.559235	0.288235		MSX1	0.882386	0.0843728	0.0106584	0.00131401	0.389251	0.805142	0.326245	0.366896	0.640554	0.57102	0.601516	0.456391	0.372931	0.68005	0.165346	0.0508524	0.796653	0.0758051	0.617013	0.14467	0.0243091	0.278126
ZNF286A	-0.0147059	-0.252941	-0.664706	-0.682353	-0.0338484	-0.126471	0.291176	0.0705882	-0.361765	-0.320588	-0.197059	0.497059	-0.332353	0.0367918	0.0529412	-0.632353	-0.0529412	0.0794118	0.00882353	0.326471	0.637233	-0.144118		ZNF286A	0.960678	0.343324	0.00624061	0.00466026	0.900963	0.640554	0.27307	0.796653	0.168981	0.225701	0.463185	0.052393	0.208367	0.892395	0.847885	0.0102161	0.847885	0.771324	0.978149	0.216919	0.00792928	0.593829
ZNF286B	0.00588235	-0.194118	-0.561765	-0.638235	0.182487	-0.1	0.241176	0.114706	-0.358824	-0.308824	-0.252941	0.432353	-0.205882	0.0838852	-0.0558824	-0.579412	-0.0352941	0.170588	-0.0205882	0.123529	0.626932	-0.0588235		ZNF286B	0.986888	0.470031	0.0257713	0.00937493	0.498754	0.71313	0.366896	0.672467	0.17267	0.243953	0.343324	0.0960631	0.442959	0.757423	0.839299	0.0207906	0.899718	0.526599	0.943224	0.648478	0.00934617	0.830731
1 Berg, K. C. G.;Eide, P. W.;Eilertsen, I. A.;Johannessen, B.;Bruun, J.;Danielsen, S. A.;Bjornslett, M.;Meza-Zepeda, L. A.;Eknaes, M.;Lind, G. E.;Myklebost, O.;Skotheim, R. I.;Sveen, A.; Lothe, R. A., Multi-omics of 34 colorectal cancer cell lines - a resource for biomedical studies. Mol Cancer 2017, 16 (1), 116.
[truncated: 15 more columns]
